# Supplementary material for: Population size, breeding biology and on-land threats of Cape Verde petrel (Pterodroma feae) in Fogo Island, Cape Verde
Source: PLoS One. 2017 Apr 3;12(4):e0174803. doi: 10.1371/journal.pone.0174803 (PMC5378397; doi:10.1371/journal.pone.0174803)
Supplement: S3 Table — (XLSX) [file pone.0174803.s006.xlsx]

## Sheet: Hoja1
Population Size, Breeding Biology and on Land Threats of Cape Verde Petrel (Pterodroma feae) in Fogo Island, Cape Verde
Teresa Militão, Herculano Andrade Dinis, Laura Zango, Pascual Calabuig, Laura M. Stefan, Jacob González-Solís
Table S3 – GPS positions of seven tracked domestic cats from Chã das Caldeiras.
ID	DATE	TIME	LATITUDE	LONGITUDE	ALTITUDE	SPEED
gato_branco_ramiro_gps_6_1	2014-03-25	01:33:29	14.968	-24.3659	1764.53	0.07
gato_branco_ramiro_gps_6_1	2014-03-25	02:02:59	14.968	-24.3659	1764.53	0.25
gato_branco_ramiro_gps_6_1	2014-03-25	02:30:59	14.9679	-24.3654	1760.66	0.15
gato_branco_ramiro_gps_6_1	2014-03-25	02:51:12	14.9679	-24.3656	1712.37	0.27
gato_branco_ramiro_gps_6_1	2014-03-25	03:05:48	14.968	-24.3649	1821.37	3.25
gato_branco_ramiro_gps_6_1	2014-03-25	03:20:51	14.9664	-24.3631	2071.28	3.61
gato_branco_ramiro_gps_6_1	2014-03-25	03:37:47	14.9678	-24.3654	1764.47	0.39
gato_branco_ramiro_gps_6_1	2014-03-25	03:56:06	14.9678	-24.3654	1740.68	1.09
gato_branco_ramiro_gps_6_1	2014-03-25	04:01:40	14.968	-24.3655	1734.21	0.49
gato_branco_ramiro_gps_6_1	2014-03-25	04:14:00	14.968	-24.3654	1726.68	0.34
gato_branco_ramiro_gps_6_1	2014-03-25	04:26:24	14.9678	-24.3654	1748.52	0.23
gato_branco_ramiro_gps_6_1	2014-03-25	04:38:27	14.968	-24.3657	1697.71	1.02
gato_branco_ramiro_gps_6_1	2014-03-25	04:54:37	14.9679	-24.3656	1714.09	0.36
gato_branco_ramiro_gps_6_1	2014-03-25	05:10:25	14.9679	-24.3656	1721.44	0.44
gato_branco_ramiro_gps_6_1	2014-03-25	05:24:03	14.9678	-24.3656	1733.02	0.06
gato_branco_ramiro_gps_6_1	2014-03-25	05:36:04	14.968	-24.3657	1713.06	0.48
gato_branco_ramiro_gps_6_1	2014-03-25	05:41:18	14.9679	-24.3655	1730.18	0.21
gato_branco_ramiro_gps_6_1	2014-03-25	05:46:46	14.9679	-24.3655	1706.56	0.85
gato_branco_ramiro_gps_6_1	2014-03-25	05:55:17	14.968	-24.3652	1740.09	2.05
gato_branco_ramiro_gps_6_1	2014-03-25	06:00:31	14.9679	-24.3656	1739.96	0.85
gato_branco_ramiro_gps_6_1	2014-03-25	06:06:01	14.968	-24.3657	1735.13	0.2
gato_branco_ramiro_gps_6_1	2014-03-25	06:12:41	14.9679	-24.3655	1722.99	0.36
gato_branco_ramiro_gps_6_1	2014-03-25	06:19:43	14.9679	-24.3655	1714.88	0.05
gato_branco_ramiro_gps_6_1	2014-03-25	06:27:51	14.9681	-24.3653	1735.43	0.52
gato_branco_ramiro_gps_6_1	2014-03-25	06:39:44	14.9679	-24.3656	1726.58	0.13
gato_branco_ramiro_gps_6_1	2014-03-25	06:51:07	14.9679	-24.3658	1714.9	0.22
gato_branco_ramiro_gps_6_1	2014-03-25	07:04:23	14.9677	-24.3656	1684.46	0.18
gato_branco_ramiro_gps_6_1	2014-03-25	07:32:11	14.9677	-24.3656	1734.34	2.38
gato_branco_ramiro_gps_6_1	2014-03-25	08:43:14	14.9677	-24.3656	1734.34	2.38
gato_branco_ramiro_gps_6_1	2014-03-25	09:37:05	14.9681	-24.3652	1717.08	0.35
gato_branco_ramiro_gps_6_1	2014-03-25	10:17:55	14.9685	-24.3657	1818.45	0.46
gato_branco_ramiro_gps_6_1	2014-03-25	10:23:00	14.968	-24.3657	1715.66	0
gato_branco_ramiro_gps_6_1	2014-03-25	10:28:04	14.9679	-24.3656	1717.1	0.84
gato_branco_ramiro_gps_6_1	2014-03-25	10:33:16	14.968	-24.3657	1717.85	1.18
gato_branco_ramiro_gps_6_1	2014-03-25	10:46:40	14.9676	-24.3655	1670.9	0.5
gato_branco_ramiro_gps_6_1	2014-03-25	10:51:48	14.968	-24.3659	1726.39	0.52
gato_branco_ramiro_gps_6_1	2014-03-25	10:56:58	14.9678	-24.3654	1714.74	0
gato_branco_ramiro_gps_6_1	2014-03-25	11:02:58	14.9679	-24.3657	1731.94	1.1
gato_branco_ramiro_gps_6_1	2014-03-25	11:09:43	14.9678	-24.3658	1723.52	0.17
gato_branco_ramiro_gps_6_1	2014-03-25	11:14:53	14.9678	-24.3658	1723.06	0.19
gato_branco_ramiro_gps_6_1	2014-03-25	11:20:01	14.968	-24.3657	1702.84	0.49
gato_branco_ramiro_gps_6_1	2014-03-25	11:25:09	14.9679	-24.3657	1742.76	0
gato_branco_ramiro_gps_6_1	2014-03-25	11:30:17	14.9679	-24.3657	1724.07	0.38
gato_branco_ramiro_gps_6_1	2014-03-25	11:35:30	14.9677	-24.3656	1710.08	0.35
gato_branco_ramiro_gps_6_1	2014-03-25	11:40:34	14.9678	-24.3659	1727.19	0.25
gato_branco_ramiro_gps_6_1	2014-03-25	11:45:38	14.9678	-24.3658	1743.95	0.15
gato_branco_ramiro_gps_6_1	2014-03-25	11:51:03	14.9681	-24.3656	1568.99	0.27
gato_branco_ramiro_gps_6_1	2014-03-25	11:56:12	14.9678	-24.3656	1717.8	0.6
gato_branco_ramiro_gps_6_1	2014-03-25	12:01:52	14.968	-24.3657	1707.41	0.17
gato_branco_ramiro_gps_6_1	2014-03-25	12:08:13	14.9679	-24.3656	1710.35	3.56
gato_branco_ramiro_gps_6_1	2014-03-25	12:15:27	14.9679	-24.3658	1720.35	0.66
gato_branco_ramiro_gps_6_1	2014-03-25	12:21:58	14.9677	-24.3659	1729.25	0.09
gato_branco_ramiro_gps_6_1	2014-03-25	12:27:10	14.9678	-24.366	1741.66	0.12
gato_branco_ramiro_gps_6_1	2014-03-25	12:32:22	14.9678	-24.3659	1733.67	0.12
gato_branco_ramiro_gps_6_1	2014-03-25	12:37:37	14.9677	-24.3658	1759.59	0.56
gato_branco_ramiro_gps_6_1	2014-03-25	12:42:47	14.9678	-24.366	1725.05	0.3
gato_branco_ramiro_gps_6_1	2014-03-25	12:47:57	14.9677	-24.3657	1730.93	1.16
gato_branco_ramiro_gps_6_1	2014-03-25	12:53:26	14.9679	-24.3664	1734.73	0.83
gato_branco_ramiro_gps_6_1	2014-03-25	12:58:43	14.9678	-24.366	1699.03	1.67
gato_branco_ramiro_gps_6_1	2014-03-25	13:05:06	14.9678	-24.3657	1770.91	0.38
gato_branco_ramiro_gps_6_1	2014-03-25	13:16:11	14.9677	-24.3657	1735.96	0.28
gato_branco_ramiro_gps_6_1	2014-03-25	13:35:06	14.9678	-24.3656	1740.75	0.29
gato_branco_ramiro_gps_6_1	2014-03-25	13:40:19	14.9679	-24.3656	1727.63	0
gato_branco_ramiro_gps_6_1	2014-03-25	13:46:00	14.968	-24.3656	1709.11	0.25
gato_branco_ramiro_gps_6_1	2014-03-25	13:58:22	14.9678	-24.3657	1716.86	0.15
gato_branco_ramiro_gps_6_1	2014-03-25	14:03:36	14.9679	-24.3656	1720.81	0.1
gato_branco_ramiro_gps_6_1	2014-03-25	14:08:59	14.9679	-24.3657	1733.73	0.3
gato_branco_ramiro_gps_6_1	2014-03-25	14:18:26	14.9679	-24.3654	1723.83	0.22
gato_branco_ramiro_gps_6_1	2014-03-25	14:27:34	14.9679	-24.3656	1731	0.03
gato_branco_ramiro_gps_6_1	2014-03-25	14:36:07	14.9679	-24.3656	1752.7	0.01
gato_branco_ramiro_gps_6_1	2014-03-25	14:41:11	14.9678	-24.3656	1721.99	0
gato_branco_ramiro_gps_6_1	2014-03-25	14:46:35	14.9678	-24.3656	1727.06	0.26
gato_branco_ramiro_gps_6_1	2014-03-25	14:52:54	14.9678	-24.3657	1714.23	0.22
gato_branco_ramiro_gps_6_1	2014-03-25	14:59:30	14.9679	-24.3659	1668.74	0.24
gato_branco_ramiro_gps_6_1	2014-03-25	15:05:00	14.9679	-24.3658	1710.34	0.69
gato_branco_ramiro_gps_6_1	2014-03-25	15:11:18	14.9679	-24.3655	1744.3	0.6
gato_branco_ramiro_gps_6_1	2014-03-25	15:16:29	14.968	-24.3656	1755.54	0.24
gato_branco_ramiro_gps_6_1	2014-03-25	15:21:55	14.9679	-24.3657	1719.97	0.13
gato_branco_ramiro_gps_6_1	2014-03-25	15:27:41	14.9679	-24.3656	1757.58	0
gato_branco_ramiro_gps_6_1	2014-03-25	15:33:10	14.9679	-24.3655	1755.64	1.39
gato_branco_ramiro_gps_6_1	2014-03-25	15:39:17	14.9678	-24.3656	1732.14	0.5
gato_branco_ramiro_gps_6_1	2014-03-25	15:44:35	14.9678	-24.3656	1735.45	0.28
gato_branco_ramiro_gps_6_1	2014-03-25	15:50:27	14.9677	-24.3656	1741.03	0.21
gato_branco_ramiro_gps_6_1	2014-03-25	15:56:15	14.9679	-24.3656	1707.34	1.85
gato_branco_ramiro_gps_6_1	2014-03-25	16:01:47	14.968	-24.3655	1734.88	0.5
gato_branco_ramiro_gps_6_1	2014-03-25	16:08:13	14.968	-24.3656	1728.61	0.81
gato_branco_ramiro_gps_6_1	2014-03-25	16:13:32	14.9682	-24.3655	1723.58	0.96
gato_branco_ramiro_gps_6_1	2014-03-25	16:19:23	14.968	-24.3655	1720.93	0.59
gato_branco_ramiro_gps_6_1	2014-03-25	16:25:10	14.9681	-24.3656	1711.21	0.25
gato_branco_ramiro_gps_6_1	2014-03-25	16:30:13	14.9681	-24.3656	1728.84	0.36
gato_branco_ramiro_gps_6_1	2014-03-25	16:36:14	14.968	-24.3655	1742.19	0.18
gato_branco_ramiro_gps_6_1	2014-03-25	16:44:28	14.968	-24.3655	1703.87	0.3
gato_branco_ramiro_gps_6_1	2014-03-25	16:54:29	14.9681	-24.3654	1725.59	0.14
gato_branco_ramiro_gps_6_1	2014-03-25	17:05:26	14.9679	-24.3654	1720.15	0.22
gato_branco_ramiro_gps_6_1	2014-03-25	17:10:44	14.9679	-24.3654	1749.51	0.09
gato_branco_ramiro_gps_6_1	2014-03-25	17:18:55	14.968	-24.3655	1729.51	0
gato_branco_ramiro_gps_6_1	2014-03-25	17:28:13	14.9678	-24.3656	1718.03	0
gato_branco_ramiro_gps_6_1	2014-03-25	17:33:25	14.9678	-24.3656	1782.75	0.39
gato_branco_ramiro_gps_6_1	2014-03-25	17:38:43	14.9677	-24.3656	1730.96	0.04
gato_branco_ramiro_gps_6_1	2014-03-25	17:45:13	14.9678	-24.3656	1721.51	0.14
gato_branco_ramiro_gps_6_1	2014-03-25	17:50:27	14.9677	-24.3656	1735.59	0.1
gato_branco_ramiro_gps_6_1	2014-03-25	17:55:43	14.9678	-24.3656	1720.73	0.37
gato_branco_ramiro_gps_6_1	2014-03-25	18:01:28	14.9678	-24.3656	1704.93	0.25
gato_branco_ramiro_gps_6_1	2014-03-25	18:07:48	14.9679	-24.3655	1704.47	0
gato_branco_ramiro_gps_6_1	2014-03-25	18:12:54	14.9678	-24.3656	1711.9	0.2
gato_branco_ramiro_gps_6_1	2014-03-25	18:17:59	14.9678	-24.3656	1738.47	0.05
gato_branco_ramiro_gps_6_1	2014-03-25	18:23:03	14.9679	-24.3656	1704.72	0.29
gato_branco_ramiro_gps_6_1	2014-03-25	18:28:06	14.9679	-24.3657	1711.96	0.05
gato_branco_ramiro_gps_6_1	2014-03-25	18:33:09	14.9679	-24.3657	1710.02	0
gato_branco_ramiro_gps_6_1	2014-03-25	18:38:13	14.9679	-24.3657	1729.22	0.19
gato_branco_ramiro_gps_6_1	2014-03-25	18:43:16	14.9679	-24.3657	1731.45	0.08
gato_branco_ramiro_gps_6_1	2014-03-25	18:48:25	14.9679	-24.3656	1731.28	0.21
gato_branco_ramiro_gps_6_1	2014-03-25	18:53:31	14.968	-24.3655	1713.53	0
gato_branco_ramiro_gps_6_1	2014-03-25	18:58:32	14.968	-24.3655	1722.05	0
gato_branco_ramiro_gps_6_1	2014-03-25	19:03:43	14.9677	-24.3656	1766.8	0.6
gato_branco_ramiro_gps_6_1	2014-03-25	19:08:47	14.9678	-24.3657	1748.59	0.37
gato_branco_ramiro_gps_6_1	2014-03-25	19:13:52	14.9679	-24.3658	1726.29	0.98
gato_branco_ramiro_gps_6_1	2014-03-25	19:19:11	14.9679	-24.3655	1732.23	0.14
gato_branco_ramiro_gps_6_1	2014-03-25	19:24:15	14.9686	-24.3656	1644.29	0.48
gato_branco_ramiro_gps_6_1	2014-03-25	19:29:19	14.9654	-24.3643	2028.56	0.22
gato_branco_ramiro_gps_6_1	2014-03-25	19:34:25	14.9681	-24.3656	1731.09	0
gato_branco_ramiro_gps_6_1	2014-03-25	19:40:26	14.968	-24.3655	1723.86	0.56
Gato_brancopardo_david_gps_4.1	2014-05-22	16:40:39	14.9594	-24.3709	1750.61	36
Gato_brancopardo_david_gps_4.1	2014-05-22	16:40:40	14.9594	-24.3709	1750.53	144
Gato_brancopardo_david_gps_4.1	2014-05-22	16:40:41	14.9594	-24.3709	1750.62	72
Gato_brancopardo_david_gps_4.1	2014-05-22	16:40:42	14.9594	-24.3709	1750.63	0
Gato_brancopardo_david_gps_4.1	2014-05-22	16:40:43	14.9594	-24.3709	1750.52	0
Gato_brancopardo_david_gps_4.1	2014-05-22	16:40:44	14.9594	-24.3709	1750.45	0
Gato_brancopardo_david_gps_4.1	2014-05-22	16:40:45	14.9594	-24.3709	1750.65	72
Gato_brancopardo_david_gps_4.1	2014-05-22	16:40:46	14.9594	-24.3709	1750.6	288
Gato_brancopardo_david_gps_4.1	2014-05-22	16:40:49	14.9594	-24.3709	1751.61	324
Gato_brancopardo_david_gps_4.1	2014-05-22	16:40:49	14.9594	-24.3709	1751.77	504
Gato_brancopardo_david_gps_4.1	2014-05-22	16:40:50	14.9594	-24.3709	1751.68	864
Gato_brancopardo_david_gps_4.1	2014-05-22	16:40:51	14.9594	-24.3709	1751.5	360
Gato_brancopardo_david_gps_4.1	2014-05-22	16:40:53	14.9594	-24.3709	1750.88	252
Gato_brancopardo_david_gps_4.1	2014-05-22	16:40:54	14.9594	-24.3709	1750.2	252
Gato_brancopardo_david_gps_4.1	2014-05-22	16:40:55	14.9595	-24.3709	1749.57	216
Gato_brancopardo_david_gps_4.1	2014-05-22	16:40:56	14.9595	-24.3709	1749.33	324
Gato_brancopardo_david_gps_4.1	2014-05-22	16:40:58	14.9595	-24.3709	1750.46	1224
Gato_brancopardo_david_gps_4.1	2014-05-22	16:40:59	14.9595	-24.3709	1749.94	432
Gato_brancopardo_david_gps_4.1	2014-05-22	16:41:00	14.9595	-24.3709	1748.93	252
Gato_brancopardo_david_gps_4.1	2014-05-22	16:41:01	14.9595	-24.3709	1748.22	252
Gato_brancopardo_david_gps_4.1	2014-05-22	16:41:04	14.9595	-24.3709	1749.85	180
Gato_brancopardo_david_gps_4.1	2014-05-22	16:41:04	14.9595	-24.3709	1750.03	180
Gato_brancopardo_david_gps_4.1	2014-05-22	16:41:05	14.9595	-24.3709	1750.63	504
Gato_brancopardo_david_gps_4.1	2014-05-22	16:41:06	14.9595	-24.3709	1751.04	396
Gato_brancopardo_david_gps_4.1	2014-05-22	16:41:08	14.9595	-24.3709	1747.72	1116
Gato_brancopardo_david_gps_4.1	2014-05-22	16:41:09	14.9595	-24.3709	1746.78	972
Gato_brancopardo_david_gps_4.1	2014-05-22	16:41:10	14.9595	-24.3709	1746.2	900
Gato_brancopardo_david_gps_4.1	2014-05-22	16:41:11	14.9595	-24.3709	1746.37	864
Gato_brancopardo_david_gps_4.1	2014-05-22	16:41:14	14.9595	-24.3709	1746.72	1044
Gato_brancopardo_david_gps_4.1	2014-05-22	16:41:14	14.9595	-24.3709	1746.78	612
Gato_brancopardo_david_gps_4.1	2014-05-22	16:41:15	14.9595	-24.3709	1747.2	684
Gato_brancopardo_david_gps_4.1	2014-05-22	16:41:16	14.9595	-24.3709	1746.88	396
Gato_brancopardo_david_gps_4.1	2014-05-22	16:41:17	14.9595	-24.3709	1747.33	144
Gato_brancopardo_david_gps_4.1	2014-05-22	16:41:19	14.9595	-24.3709	1747.41	144
Gato_brancopardo_david_gps_4.1	2014-05-22	16:41:20	14.9595	-24.3709	1747.43	144
Gato_brancopardo_david_gps_4.1	2014-05-22	16:41:21	14.9595	-24.3709	1746.72	432
Gato_brancopardo_david_gps_4.1	2014-05-22	16:41:22	14.9595	-24.3709	1747	828
Gato_brancopardo_david_gps_4.1	2014-05-22	16:41:23	14.9595	-24.3709	1746.7	576
Gato_brancopardo_david_gps_4.1	2014-05-22	16:41:26	14.9595	-24.3709	1742.82	720
Gato_brancopardo_david_gps_4.1	2014-05-22	16:41:26	14.9595	-24.3709	1742.41	720
Gato_brancopardo_david_gps_4.1	2014-05-22	16:41:27	14.9595	-24.3709	1742.68	756
Gato_brancopardo_david_gps_4.1	2014-05-22	16:41:28	14.9595	-24.3709	1742.95	756
Gato_brancopardo_david_gps_4.1	2014-05-22	16:41:29	14.9595	-24.3709	1742.45	1080
Gato_brancopardo_david_gps_4.1	2014-05-22	16:41:30	14.9595	-24.3709	1742.51	432
Gato_brancopardo_david_gps_4.1	2014-05-22	16:41:31	14.9595	-24.3709	1743.1	792
Gato_brancopardo_david_gps_4.1	2014-05-22	16:41:32	14.9595	-24.3709	1744.05	504
Gato_brancopardo_david_gps_4.1	2014-05-22	16:41:33	14.9595	-24.3709	1743.37	252
Gato_brancopardo_david_gps_4.1	2014-05-22	16:41:34	14.9595	-24.3709	1743.31	1080
Gato_brancopardo_david_gps_4.1	2014-05-22	16:41:35	14.9595	-24.3709	1743.18	684
Gato_brancopardo_david_gps_4.1	2014-05-22	16:41:36	14.9595	-24.3709	1743.39	504
Gato_brancopardo_david_gps_4.1	2014-05-22	16:41:37	14.9595	-24.3709	1743.84	540
Gato_brancopardo_david_gps_4.1	2014-05-22	16:41:38	14.9595	-24.3709	1743.52	720
Gato_brancopardo_david_gps_4.1	2014-05-22	16:41:39	14.9595	-24.3709	1743.85	396
Gato_brancopardo_david_gps_4.1	2014-05-22	16:41:40	14.9595	-24.3709	1743.7	540
Gato_brancopardo_david_gps_4.1	2014-05-22	16:41:41	14.9595	-24.3709	1743.78	612
Gato_brancopardo_david_gps_4.1	2014-05-22	16:41:42	14.9595	-24.3709	1744.01	216
Gato_brancopardo_david_gps_4.1	2014-05-22	16:41:43	14.9595	-24.3709	1744.52	684
Gato_brancopardo_david_gps_4.1	2014-05-22	16:41:44	14.9595	-24.3709	1744.62	720
Gato_brancopardo_david_gps_4.1	2014-05-22	16:41:45	14.9595	-24.3709	1744.73	540
Gato_brancopardo_david_gps_4.1	2014-05-22	16:41:46	14.9595	-24.3709	1745.29	432
Gato_brancopardo_david_gps_4.1	2014-05-22	16:41:48	14.9595	-24.3709	1745.45	216
Gato_brancopardo_david_gps_4.1	2014-05-22	16:41:49	14.9595	-24.3709	1745.62	180
Gato_brancopardo_david_gps_4.1	2014-05-22	16:41:50	14.9595	-24.3709	1745.37	252
Gato_brancopardo_david_gps_4.1	2014-05-22	16:41:51	14.9595	-24.3709	1745.09	108
Gato_brancopardo_david_gps_4.1	2014-05-22	16:41:53	14.9595	-24.3709	1745.45	1224
Gato_brancopardo_david_gps_4.1	2014-05-22	16:41:54	14.9595	-24.3709	1745.74	2088
Gato_brancopardo_david_gps_4.1	2014-05-22	16:41:55	14.9595	-24.3709	1746.92	1908
Gato_brancopardo_david_gps_4.1	2014-05-22	16:41:56	14.9595	-24.3709	1747.58	2124
Gato_brancopardo_david_gps_4.1	2014-05-22	16:41:57	14.9595	-24.3709	1748	2268
Gato_brancopardo_david_gps_4.1	2014-05-22	16:41:58	14.9595	-24.3709	1747.95	3600
Gato_brancopardo_david_gps_4.1	2014-05-22	16:41:59	14.9595	-24.3709	1748.28	3348
Gato_brancopardo_david_gps_4.1	2014-05-22	16:42:19	14.9596	-24.3709	1748.69	0
Gato_brancopardo_david_gps_4.1	2014-05-22	16:46:48	14.9596	-24.3709	1748.69	0
Gato_brancopardo_david_gps_4.1	2014-05-22	16:52:02	14.9685	-24.3664	1714.15	24516
Gato_brancopardo_david_gps_4.1	2014-05-22	16:58:24	14.9742	-24.3676	1684.01	4788
Gato_brancopardo_david_gps_4.1	2014-05-22	17:07:12	14.9743	-24.3676	1686.04	2412
Gato_brancopardo_david_gps_4.1	2014-05-22	17:18:46	14.9743	-24.3677	1664.84	504
Gato_brancopardo_david_gps_4.1	2014-05-22	17:32:14	14.9762	-24.3638	3105.45	1692
Gato_brancopardo_david_gps_4.1	2014-05-22	17:48:29	14.9743	-24.3677	1731.54	2880
Gato_brancopardo_david_gps_4.1	2014-05-22	18:07:30	14.9744	-24.3677	1680.86	0
Gato_brancopardo_david_gps_4.1	2014-05-22	18:12:35	14.9744	-24.3676	1709.03	576
Gato_brancopardo_david_gps_4.1	2014-05-22	18:17:43	14.9743	-24.3676	1697.99	0
Gato_brancopardo_david_gps_4.1	2014-05-22	18:22:48	14.9743	-24.3675	1693.01	756
Gato_brancopardo_david_gps_4.1	2014-05-22	18:27:54	14.9742	-24.3676	1748.87	180
Gato_brancopardo_david_gps_4.1	2014-05-22	18:33:00	14.9743	-24.3676	1697.9	2808
Gato_brancopardo_david_gps_4.1	2014-05-22	18:38:07	14.9743	-24.3676	1711.68	0
Gato_brancopardo_david_gps_4.1	2014-05-22	18:43:18	14.9742	-24.3675	1702.11	288
Gato_brancopardo_david_gps_4.1	2014-05-22	18:48:29	14.9744	-24.3675	1705.27	10152
Gato_brancopardo_david_gps_4.1	2014-05-22	18:53:38	14.9743	-24.3674	1691.47	0
Gato_brancopardo_david_gps_4.1	2014-05-22	18:58:44	14.9744	-24.3675	1670.52	9360
Gato_brancopardo_david_gps_4.1	2014-05-22	19:06:05	14.9743	-24.3675	1695.63	1296
Gato_brancopardo_david_gps_4.1	2014-05-22	19:18:09	14.9743	-24.3676	1660.61	468
Gato_brancopardo_david_gps_4.1	2014-05-22	19:23:28	14.9741	-24.3675	1704.53	900
Gato_brancopardo_david_gps_4.1	2014-05-22	19:32:33	14.9743	-24.3676	1692.19	792
Gato_brancopardo_david_gps_4.1	2014-05-22	19:43:53	14.9742	-24.3676	1707.48	252
Gato_brancopardo_david_gps_4.1	2014-05-22	19:53:35	14.9742	-24.3675	1724.44	108
Gato_brancopardo_david_gps_4.1	2014-05-22	19:58:39	14.9743	-24.3676	1700.91	288
Gato_brancopardo_david_gps_4.1	2014-05-22	20:03:59	14.9744	-24.3674	1666.01	4680
Gato_brancopardo_david_gps_4.1	2014-05-22	20:09:37	14.9743	-24.3676	1713.63	1944
Gato_brancopardo_david_gps_4.1	2014-05-22	20:16:02	14.9744	-24.3676	1702.58	1188
Gato_brancopardo_david_gps_4.1	2014-05-22	20:21:08	14.9744	-24.3676	1717.16	1296
Gato_brancopardo_david_gps_4.1	2014-05-22	20:26:20	14.9743	-24.3675	1694.33	756
Gato_brancopardo_david_gps_4.1	2014-05-22	20:31:39	14.9752	-24.3683	1339.3	1440
Gato_brancopardo_david_gps_4.1	2014-05-22	20:37:01	14.9744	-24.3675	1720.23	1656
Gato_brancopardo_david_gps_4.1	2014-05-22	20:42:13	14.9744	-24.3676	1647.73	1116
Gato_brancopardo_david_gps_4.1	2014-05-22	20:47:33	14.9743	-24.3675	1679.74	972
Gato_brancopardo_david_gps_4.1	2014-05-22	20:53:19	14.9744	-24.3674	1632.76	1116
Gato_brancopardo_david_gps_4.1	2014-05-22	21:01:28	14.9743	-24.3675	1691.65	1692
Gato_brancopardo_david_gps_4.1	2014-05-22	21:22:11	14.9743	-24.3675	1691.65	1692
Gato_brancopardo_david_gps_4.1	2014-05-22	21:27:19	14.9744	-24.3675	1643.77	468
Gato_brancopardo_david_gps_4.1	2014-05-22	21:32:26	14.9739	-24.3684	1742.48	0
Gato_brancopardo_david_gps_4.1	2014-05-22	21:37:31	14.9737	-24.3687	1697.6	2376
Gato_brancopardo_david_gps_4.1	2014-05-22	21:42:35	14.9735	-24.3682	1673.72	0
Gato_brancopardo_david_gps_4.1	2014-05-22	21:47:38	14.9732	-24.3681	1677.69	2016
Gato_brancopardo_david_gps_4.1	2014-05-22	21:52:41	14.9735	-24.3682	1680.23	0
Gato_brancopardo_david_gps_4.1	2014-05-22	21:57:44	14.9743	-24.3675	1724.09	576
Gato_brancopardo_david_gps_4.1	2014-05-22	22:02:57	14.9742	-24.3674	1708.58	1332
Gato_brancopardo_david_gps_4.1	2014-05-22	22:08:04	14.9743	-24.3676	1711.44	3780
Gato_brancopardo_david_gps_4.1	2014-05-22	22:13:11	14.9742	-24.3675	1691.03	612
Gato_brancopardo_david_gps_4.1	2014-05-22	22:18:23	14.974	-24.3678	1432.93	828
Gato_brancopardo_david_gps_4.1	2014-05-22	22:23:34	14.9742	-24.3671	1767.78	684
Gato_brancopardo_david_gps_4.1	2014-05-22	22:28:58	14.9743	-24.3674	1731.3	4788
Gato_brancopardo_david_gps_4.1	2014-05-22	22:34:38	14.9742	-24.3674	1742.76	1224
Gato_brancopardo_david_gps_4.1	2014-05-22	22:41:44	14.9744	-24.3674	1755.38	1008
Gato_brancopardo_david_gps_4.1	2014-05-22	22:50:02	14.9743	-24.3676	1649.12	756
Gato_brancopardo_david_gps_4.1	2014-05-22	22:58:01	14.9742	-24.3676	1659.67	0
Gato_brancopardo_david_gps_4.1	2014-05-22	23:03:17	14.9742	-24.3675	1701.92	396
Gato_brancopardo_david_gps_4.1	2014-05-22	23:08:23	14.9741	-24.3675	1638.74	0
Gato_brancopardo_david_gps_4.1	2014-05-22	23:13:30	14.9743	-24.3676	1669.22	504
Gato_brancopardo_david_gps_4.1	2014-05-22	23:18:34	14.9739	-24.3673	1683.35	972
Gato_brancopardo_david_gps_4.1	2014-05-22	23:23:36	14.9734	-24.3671	1677.07	0
Gato_brancopardo_david_gps_4.1	2014-05-22	23:28:44	14.9734	-24.3672	1695.39	828
Gato_brancopardo_david_gps_4.1	2014-05-22	23:33:48	14.9734	-24.3671	1666.58	756
Gato_brancopardo_david_gps_4.1	2014-05-22	23:39:07	14.9734	-24.3672	1673.15	576
Gato_brancopardo_david_gps_4.1	2014-05-22	23:44:14	14.9734	-24.3672	1680.02	0
Gato_brancopardo_david_gps_4.1	2014-05-22	23:49:20	14.9733	-24.3672	1656.77	11304
Gato_brancopardo_david_gps_4.1	2014-05-22	23:54:27	14.9735	-24.3674	1672.52	2736
Gato_brancopardo_david_gps_4.1	2014-05-22	23:59:32	14.9744	-24.3675	1701.73	0
Gato_brancopardo_david_gps_4.1	2014-05-23	00:04:40	14.9733	-24.3672	1687.26	144
Gato_brancopardo_david_gps_4.1	2014-05-23	00:09:44	14.9734	-24.3671	1689.91	180
Gato_brancopardo_david_gps_4.1	2014-05-23	00:14:52	14.9733	-24.3672	1667.36	360
Gato_brancopardo_david_gps_4.1	2014-05-23	00:20:01	14.9734	-24.3672	1686.54	180
Gato_brancopardo_david_gps_4.1	2014-05-23	00:25:09	14.9733	-24.3672	1668.42	216
Gato_brancopardo_david_gps_4.1	2014-05-23	00:30:17	14.9734	-24.3672	1680.78	1296
Gato_brancopardo_david_gps_4.1	2014-05-23	00:35:21	14.9734	-24.3671	1685.36	0
Gato_brancopardo_david_gps_4.1	2014-05-23	00:40:25	14.9733	-24.3672	1703.68	2556
Gato_brancopardo_david_gps_4.1	2014-05-23	00:45:33	14.9733	-24.3672	1678.26	0
Gato_brancopardo_david_gps_4.1	2014-05-23	00:50:38	14.9735	-24.3671	1698.67	1440
Gato_brancopardo_david_gps_4.1	2014-05-23	00:55:47	14.9733	-24.3672	1659.73	2160
Gato_brancopardo_david_gps_4.1	2014-05-23	01:03:20	14.9735	-24.3672	1700.7	972
Gato_brancopardo_david_gps_4.1	2014-05-23	01:17:04	14.9731	-24.3673	1686.91	576
Gato_brancopardo_david_gps_4.1	2014-05-23	01:32:26	14.9728	-24.3678	1681.37	0
Gato_brancopardo_david_gps_4.1	2014-05-23	01:37:28	14.9727	-24.368	1682.32	0
Gato_brancopardo_david_gps_4.1	2014-05-23	01:42:30	14.9727	-24.3675	1693.26	1980
Gato_brancopardo_david_gps_4.1	2014-05-23	01:47:32	14.9733	-24.3674	1691.45	0
Gato_brancopardo_david_gps_4.1	2014-05-23	01:52:34	14.9734	-24.3671	1699.34	576
Gato_brancopardo_david_gps_4.1	2014-05-23	01:57:37	14.9733	-24.3671	1698.72	432
Gato_brancopardo_david_gps_4.1	2014-05-23	02:02:45	14.9733	-24.3673	1675.6	1548
Gato_brancopardo_david_gps_4.1	2014-05-23	02:07:51	14.9732	-24.3672	1684.32	1188
Gato_brancopardo_david_gps_4.1	2014-05-23	02:13:17	14.9733	-24.3671	1685.38	1872
Gato_brancopardo_david_gps_4.1	2014-05-23	02:18:25	14.9734	-24.3671	1694.52	0
Gato_brancopardo_david_gps_4.1	2014-05-23	02:23:34	14.9734	-24.3671	1671.01	612
Gato_brancopardo_david_gps_4.1	2014-05-23	02:28:41	14.9734	-24.3671	1667.33	72
Gato_brancopardo_david_gps_4.1	2014-05-23	02:33:49	14.9733	-24.3671	1700.2	1008
Gato_brancopardo_david_gps_4.1	2014-05-23	02:38:59	14.9734	-24.3671	1704.47	1296
Gato_brancopardo_david_gps_4.1	2014-05-23	02:44:04	14.9735	-24.367	1746.63	2484
Gato_brancopardo_david_gps_4.1	2014-05-23	02:49:08	14.9734	-24.3671	1702.13	1728
Gato_brancopardo_david_gps_4.1	2014-05-23	02:54:12	14.9733	-24.367	1690.5	0
Gato_brancopardo_david_gps_4.1	2014-05-23	02:59:20	14.9736	-24.3669	1717.98	2556
Gato_brancopardo_david_gps_4.1	2014-05-23	03:04:25	14.9738	-24.3666	1680.75	0
Gato_brancopardo_david_gps_4.1	2014-05-23	03:09:27	14.9742	-24.3672	1680.25	0
Gato_brancopardo_david_gps_4.1	2014-05-23	03:14:30	14.9748	-24.3677	1623.72	2088
Gato_brancopardo_david_gps_4.1	2014-05-23	03:19:37	14.9746	-24.368	1627.64	1008
Gato_brancopardo_david_gps_4.1	2014-05-23	03:25:02	14.9743	-24.3675	1665.74	864
Gato_brancopardo_david_gps_4.1	2014-05-23	03:30:06	14.9736	-24.3674	1680.05	2196
Gato_brancopardo_david_gps_4.1	2014-05-23	03:35:10	14.9732	-24.3673	1643.55	1080
Gato_brancopardo_david_gps_4.1	2014-05-23	03:40:14	14.9734	-24.3672	1685.87	0
Gato_brancopardo_david_gps_4.1	2014-05-23	03:45:16	14.9734	-24.3671	1677.64	684
Gato_brancopardo_david_gps_4.1	2014-05-23	03:50:19	14.9731	-24.3673	1693.93	0
Gato_brancopardo_david_gps_4.1	2014-05-23	03:55:21	14.9729	-24.3672	1681.12	0
Gato_brancopardo_david_gps_4.1	2014-05-23	04:00:24	14.973	-24.3672	1693.1	0
Gato_brancopardo_david_gps_4.1	2014-05-23	04:05:25	14.973	-24.3673	1687.08	0
Gato_brancopardo_david_gps_4.1	2014-05-23	04:10:26	14.9733	-24.3677	1677.86	0
Gato_brancopardo_david_gps_4.1	2014-05-23	04:15:27	14.9732	-24.3676	1715.02	720
Gato_brancopardo_david_gps_4.1	2014-05-23	04:20:34	14.9731	-24.3676	1709.93	936
Gato_brancopardo_david_gps_4.1	2014-05-23	04:25:36	14.9733	-24.3677	1698.56	1296
Gato_brancopardo_david_gps_4.1	2014-05-23	04:30:44	14.9732	-24.3676	1703.45	1656
Gato_brancopardo_david_gps_4.1	2014-05-23	04:35:45	14.9734	-24.3674	1684.88	756
Gato_brancopardo_david_gps_4.1	2014-05-23	04:40:50	14.9734	-24.3672	1683.61	3240
Gato_brancopardo_david_gps_4.1	2014-05-23	04:46:29	14.9734	-24.3672	1683.61	3240
Gato_brancopardo_david_gps_4.1	2014-05-23	04:54:05	14.9733	-24.3671	1693.31	1080
Gato_brancopardo_david_gps_4.1	2014-05-23	05:09:31	14.9733	-24.3664	1677.78	504
Gato_brancopardo_david_gps_4.1	2014-05-23	05:14:35	14.9737	-24.3666	1672.9	1404
Gato_brancopardo_david_gps_4.1	2014-05-23	05:20:46	14.9321	-24.3707	1366.8	78840
Gato_brancopardo_david_gps_4.1	2014-05-23	05:34:11	14.974	-24.3676	1649.31	2124
Gato_brancopardo_david_gps_4.1	2014-05-23	05:39:17	14.9742	-24.3675	1664.48	1224
Gato_brancopardo_david_gps_4.1	2014-05-23	05:44:23	14.9744	-24.3672	1757.58	5364
Gato_brancopardo_david_gps_4.1	2014-05-23	05:49:36	14.9743	-24.3675	1683.39	252
Gato_brancopardo_david_gps_4.1	2014-05-23	05:56:54	14.9744	-24.3674	1828.85	2736
Gato_brancopardo_david_gps_4.1	2014-05-23	06:03:04	14.9742	-24.3679	1739.78	576
Gato_brancopardo_david_gps_4.1	2014-05-23	06:08:08	14.9744	-24.3678	266.67	1116
Gato_brancopardo_david_gps_4.1	2014-05-23	06:13:13	14.9742	-24.3676	155.76	1296
Gato_brancopardo_david_gps_4.1	2014-05-23	06:18:15	14.9744	-24.3671	173.68	252
Gato_brancopardo_david_gps_4.1	2014-05-23	06:23:20	14.9745	-24.3667	353.89	828
Gato_brancopardo_david_gps_4.1	2014-05-23	06:28:23	14.9743	-24.3668	480.9	288
Gato_brancopardo_david_gps_4.1	2014-05-23	06:33:28	14.9735	-24.3678	1369.5	72
Gato_brancopardo_david_gps_4.1	2014-05-23	06:38:35	14.9728	-24.3685	1630.26	1476
Gato_brancopardo_david_gps_4.1	2014-05-23	06:43:44	14.9731	-24.369	1700.89	1296
Gato_brancopardo_david_gps_4.1	2014-05-23	06:48:52	14.9734	-24.3683	1676.44	1800
Gato_brancopardo_david_gps_4.1	2014-05-23	06:54:05	14.9737	-24.3679	1698.22	900
Gato_brancopardo_david_gps_4.1	2014-05-23	06:59:24	14.9743	-24.3674	1660.65	3276
Gato_brancopardo_david_gps_4.1	2014-05-23	07:06:48	14.9744	-24.3675	1688.92	612
Gato_brancopardo_david_gps_4.1	2014-05-23	07:22:32	14.9743	-24.3675	1683.56	864
Gato_brancopardo_david_gps_4.1	2014-05-23	07:38:37	14.9743	-24.3674	1695.05	1152
Gato_brancopardo_david_gps_4.1	2014-05-23	07:43:56	14.9744	-24.3675	1686.66	2340
Gato_brancopardo_david_gps_4.1	2014-05-23	07:53:53	14.9743	-24.3675	1659.05	108
Gato_brancopardo_david_gps_4.1	2014-05-23	08:01:41	14.9744	-24.3675	1719.27	648
Gato_brancopardo_david_gps_4.1	2014-05-23	08:06:55	14.9744	-24.3675	1707.54	828
Gato_brancopardo_david_gps_4.1	2014-05-23	08:12:10	14.9744	-24.3675	1701.2	720
Gato_brancopardo_david_gps_4.1	2014-05-23	08:17:24	14.9744	-24.3676	1641.21	576
Gato_brancopardo_david_gps_4.1	2014-05-23	08:23:04	14.9745	-24.3675	1698.84	1656
Gato_brancopardo_david_gps_4.1	2014-05-23	08:28:50	14.9743	-24.3678	1668.78	2736
Gato_brancopardo_david_gps_4.1	2014-05-23	08:33:58	14.9743	-24.3677	1664.95	2592
Gato_brancopardo_david_gps_4.1	2014-05-23	08:39:19	14.9743	-24.3676	1686.57	504
Gato_brancopardo_david_gps_4.1	2014-05-23	08:44:30	14.9744	-24.3675	1683.82	432
Gato_brancopardo_david_gps_4.1	2014-05-23	08:49:35	14.9744	-24.3676	1671.31	1620
Gato_brancopardo_david_gps_4.1	2014-05-23	08:54:43	14.9744	-24.3675	1692.48	1152
Gato_brancopardo_david_gps_4.1	2014-05-23	08:59:56	14.9743	-24.3675	1672.12	3384
Gato_brancopardo_david_gps_4.1	2014-05-23	09:05:29	14.9743	-24.3676	1674.04	684
Gato_brancopardo_david_gps_4.1	2014-05-23	09:10:59	14.9744	-24.3676	1676.66	936
Gato_brancopardo_david_gps_4.1	2014-05-23	09:17:07	14.9743	-24.3676	1704.9	900
Gato_brancopardo_david_gps_4.1	2014-05-23	09:23:57	14.9743	-24.3676	1686.82	1260
Gato_brancopardo_david_gps_4.1	2014-05-23	09:29:20	14.9743	-24.3675	1678.22	1080
Gato_brancopardo_david_gps_4.1	2014-05-23	09:34:49	14.9742	-24.3678	1601.42	1260
Gato_brancopardo_david_gps_4.1	2014-05-23	09:40:14	14.9743	-24.3675	1677.42	1692
Gato_brancopardo_david_gps_4.1	2014-05-23	09:45:44	14.9743	-24.3675	1695.3	432
Gato_brancopardo_david_gps_4.1	2014-05-23	09:50:59	14.9742	-24.3675	1691.89	0
Gato_brancopardo_david_gps_4.1	2014-05-23	09:56:10	14.9742	-24.3674	1689.34	0
Gato_brancopardo_david_gps_4.1	2014-05-23	10:01:20	14.9742	-24.3674	1689.23	0
Gato_brancopardo_david_gps_4.1	2014-05-23	10:06:25	14.9742	-24.3675	1693.51	0
Gato_brancopardo_david_gps_4.1	2014-05-23	10:11:31	14.9742	-24.3675	1684.35	0
Gato_brancopardo_david_gps_4.1	2014-05-23	10:16:36	14.9742	-24.3674	1688.3	0
Gato_brancopardo_david_gps_4.1	2014-05-23	10:21:41	14.9742	-24.3674	1693.73	0
Gato_brancopardo_david_gps_4.1	2014-05-23	10:26:47	14.9742	-24.3675	1685.73	252
Gato_brancopardo_david_gps_4.1	2014-05-23	10:31:53	14.9742	-24.3674	1703.33	0
Gato_brancopardo_david_gps_4.1	2014-05-23	10:36:58	14.9739	-24.3673	1692.08	1044
Gato_brancopardo_david_gps_4.1	2014-05-23	10:42:27	14.974	-24.3671	1701.39	396
Gato_brancopardo_david_gps_4.1	2014-05-23	10:48:07	14.9739	-24.3674	1699.11	0
Gato_brancopardo_david_gps_4.1	2014-05-23	10:54:11	14.9739	-24.3673	1695.72	0
Gato_brancopardo_david_gps_4.1	2014-05-23	10:59:20	14.9739	-24.3673	1694.16	0
Gato_brancopardo_david_gps_4.1	2014-05-23	11:04:34	14.9739	-24.3672	1692.83	432
Gato_brancopardo_david_gps_4.1	2014-05-23	11:09:43	14.974	-24.3673	1671.31	0
Gato_brancopardo_david_gps_4.1	2014-05-23	11:14:57	14.9739	-24.3674	1669.15	1116
Gato_brancopardo_david_gps_4.1	2014-05-23	11:20:11	14.9739	-24.3674	1705.19	1548
Gato_brancopardo_david_gps_4.1	2014-05-23	11:25:23	14.9739	-24.3672	1725.54	360
Gato_brancopardo_david_gps_4.1	2014-05-23	11:30:56	14.9739	-24.3677	1562.65	396
Gato_brancopardo_david_gps_4.1	2014-05-23	11:36:25	14.9739	-24.3675	1636.07	684
Gato_brancopardo_david_gps_4.1	2014-05-23	11:42:50	14.974	-24.3675	1646.53	1908
Gato_brancopardo_david_gps_4.1	2014-05-23	11:49:35	14.974	-24.3673	1687.64	252
Gato_brancopardo_david_gps_4.1	2014-05-23	11:54:42	14.974	-24.3675	1636.67	0
Gato_brancopardo_david_gps_4.1	2014-05-23	11:59:50	14.9739	-24.3673	1719.5	0
Gato_brancopardo_david_gps_4.1	2014-05-23	12:04:59	14.9739	-24.3673	1711.6	2556
Gato_brancopardo_david_gps_4.1	2014-05-23	12:10:28	14.974	-24.3675	1645.44	252
Gato_brancopardo_david_gps_4.1	2014-05-23	12:15:44	14.9739	-24.3673	1692.54	1512
Gato_brancopardo_david_gps_4.1	2014-05-23	12:20:51	14.974	-24.3673	1698.05	432
Gato_brancopardo_david_gps_4.1	2014-05-23	12:26:01	14.9741	-24.3676	1676.1	0
Gato_brancopardo_david_gps_4.1	2014-05-23	12:31:11	14.9743	-24.3676	1680.26	0
Gato_brancopardo_david_gps_4.1	2014-05-23	12:36:19	14.9744	-24.3676	1702.64	252
Gato_brancopardo_david_gps_4.1	2014-05-23	12:41:29	14.9743	-24.3677	1674.26	0
Gato_brancopardo_david_gps_4.1	2014-05-23	12:46:59	14.9744	-24.3676	1682.63	1764
Gato_brancopardo_david_gps_4.1	2014-05-23	12:52:13	14.9743	-24.3676	1686.03	972
Gato_brancopardo_david_gps_4.1	2014-05-23	12:57:24	14.9743	-24.3677	1684.08	1116
Gato_brancopardo_david_gps_4.1	2014-05-23	13:06:44	14.9743	-24.3677	1684.08	1116
Gato_brancopardo_david_gps_4.1	2014-05-23	13:29:46	14.9742	-24.3675	1707.18	36
Gato_brancopardo_david_gps_4.1	2014-05-23	13:54:28	14.9744	-24.3676	1668.52	900
Gato_brancopardo_david_gps_4.1	2014-05-23	14:10:14	14.9743	-24.3676	1692.5	0
Gato_brancopardo_david_gps_4.1	2014-05-23	14:15:19	14.9744	-24.3676	1669.39	0
Gato_brancopardo_david_gps_4.1	2014-05-23	14:20:24	14.9744	-24.3676	1687.58	792
Gato_brancopardo_david_gps_4.1	2014-05-23	14:25:46	14.9744	-24.3676	1677.8	1656
Gato_brancopardo_david_gps_4.1	2014-05-23	14:34:56	14.9744	-24.3675	1760.92	0
Gato_brancopardo_david_gps_4.1	2014-05-23	14:40:00	14.9744	-24.3676	1671.83	0
Gato_brancopardo_david_gps_4.1	2014-05-23	14:45:12	14.9744	-24.3675	1706.62	180
Gato_brancopardo_david_gps_4.1	2014-05-23	14:50:18	14.9744	-24.3675	1721.84	2520
Gato_brancopardo_david_gps_4.1	2014-05-23	14:55:29	14.9744	-24.3675	1706.47	792
Gato_brancopardo_david_gps_4.1	2014-05-23	15:00:38	14.9744	-24.3675	1687.28	5544
Gato_brancopardo_david_gps_4.1	2014-05-23	15:05:45	14.9743	-24.3677	1679.46	1800
Gato_brancopardo_david_gps_4.1	2014-05-23	15:10:49	14.9744	-24.3677	1693.18	396
Gato_brancopardo_david_gps_4.1	2014-05-23	15:15:54	14.9743	-24.3677	1674.89	540
Gato_brancopardo_david_gps_4.1	2014-05-23	15:21:17	14.9744	-24.3676	1668.27	1224
Gato_brancopardo_david_gps_4.1	2014-05-23	15:26:21	14.9744	-24.3674	1680.2	144
Gato_brancopardo_david_gps_4.1	2014-05-23	15:32:00	14.9745	-24.3676	1594.82	540
Gato_brancopardo_david_gps_4.1	2014-05-23	15:37:29	14.9744	-24.3676	1690.28	108
Gato_brancopardo_david_gps_4.1	2014-05-23	15:42:35	14.9743	-24.3676	1686.39	1476
Gato_brancopardo_david_gps_4.1	2014-05-23	15:47:44	14.9743	-24.3676	1696.56	3348
Gato_brancopardo_david_gps_4.1	2014-05-23	15:53:22	14.9743	-24.3675	1674.95	468
Gato_brancopardo_david_gps_4.1	2014-05-23	15:59:07	14.9744	-24.3676	1681.48	324
Gato_brancopardo_david_gps_4.1	2014-05-23	16:04:16	14.9744	-24.3677	1685.39	0
Gato_brancopardo_david_gps_4.1	2014-05-23	16:09:22	14.9744	-24.3675	1693.33	0
Gato_brancopardo_david_gps_4.1	2014-05-23	16:14:28	14.9743	-24.3675	1695.54	0
Gato_brancopardo_david_gps_4.1	2014-05-23	16:19:34	14.9744	-24.3674	1668.41	1908
Gato_brancopardo_david_gps_4.1	2014-05-23	16:24:40	14.9745	-24.3677	1696.75	6048
Gato_brancopardo_david_gps_4.1	2014-05-23	16:29:54	14.9745	-24.3677	1683.18	432
Gato_brancopardo_david_gps_4.1	2014-05-23	16:35:24	14.9743	-24.3675	1674.37	1008
Gato_brancopardo_david_gps_4.1	2014-05-23	16:40:52	14.9743	-24.3675	1670.71	1296
Gato_brancopardo_david_gps_4.1	2014-05-23	16:46:41	14.9744	-24.3676	1683.05	1404
Gato_brancopardo_david_gps_4.1	2014-05-23	16:53:56	14.9743	-24.3676	1663.02	612
Gato_brancopardo_david_gps_4.1	2014-05-23	17:04:34	14.9744	-24.3676	1689.87	1332
Gato_brancopardo_david_gps_4.1	2014-05-23	17:17:54	14.9745	-24.3677	1681.86	396
Gato_brancopardo_david_gps_4.1	2014-05-23	17:23:03	14.9744	-24.3677	1679.98	504
Gato_brancopardo_david_gps_4.1	2014-05-23	17:28:35	14.9742	-24.3682	1530.54	432
Gato_brancopardo_david_gps_4.1	2014-05-23	17:37:30	14.9744	-24.3675	1702.71	0
Gato_brancopardo_david_gps_4.1	2014-05-23	17:42:36	14.9744	-24.3676	1694.09	216
Gato_brancopardo_david_gps_4.1	2014-05-23	17:47:42	14.9744	-24.3677	1666.99	1980
Gato_brancopardo_david_gps_4.1	2014-05-23	17:52:48	14.9743	-24.3675	1724.71	180
Gato_brancopardo_david_gps_4.1	2014-05-23	17:58:17	14.9743	-24.3675	1704.43	1044
Gato_brancopardo_david_gps_4.1	2014-05-23	18:03:29	14.9742	-24.3675	1692.67	144
Gato_brancopardo_david_gps_4.1	2014-05-23	18:08:36	14.9743	-24.3676	1694.32	3672
Gato_brancopardo_david_gps_4.1	2014-05-23	18:13:52	14.9743	-24.3676	1707.25	468
Gato_brancopardo_david_gps_4.1	2014-05-23	18:19:06	14.9743	-24.3675	1675.44	0
Gato_brancopardo_david_gps_4.1	2014-05-23	18:24:18	14.9743	-24.3675	1693.56	1584
Gato_brancopardo_david_gps_4.1	2014-05-23	18:29:38	14.9743	-24.3675	1694.3	2088
Gato_brancopardo_david_gps_4.1	2014-05-23	18:34:46	14.9743	-24.3675	1695.07	3096
Gato_brancopardo_david_gps_4.1	2014-05-23	18:40:05	14.9742	-24.3674	1686.82	6336
Gato_brancopardo_david_gps_4.1	2014-05-23	18:45:32	14.9744	-24.3675	1677.64	5832
Gato_brancopardo_david_gps_4.1	2014-05-23	18:51:04	14.9743	-24.3676	1681.35	540
Gato_brancopardo_david_gps_4.1	2014-05-23	18:56:53	14.9746	-24.3675	1636.27	0
Gato_brancopardo_david_gps_4.1	2014-05-23	19:06:08	14.9742	-24.3675	1693.17	0
Gato_brancopardo_david_gps_4.1	2014-05-23	19:29:25	14.9743	-24.3674	1703.71	1008
Gato_brancopardo_david_gps_4.1	2014-05-23	19:35:05	14.9743	-24.3675	1692.85	468
Gato_brancopardo_david_gps_4.1	2014-05-23	19:50:48	14.9743	-24.3675	1676.85	576
Gato_brancopardo_david_gps_4.1	2014-05-23	19:55:55	14.9742	-24.3674	1663.46	756
Gato_brancopardo_david_gps_4.1	2014-05-23	20:01:09	14.9743	-24.3675	1702.36	1008
Gato_brancopardo_david_gps_4.1	2014-05-23	20:06:34	14.9744	-24.3675	1715.98	0
Gato_brancopardo_david_gps_4.1	2014-05-23	20:16:20	14.9743	-24.3675	1728.61	1404
Gato_brancopardo_david_gps_4.1	2014-05-23	20:21:57	14.9742	-24.3678	1648.58	2952
Gato_brancopardo_david_gps_4.1	2014-05-23	20:28:15	14.9745	-24.3674	1737.65	0
Gato_brancopardo_david_gps_4.1	2014-05-23	20:33:17	14.9742	-24.3678	1588.43	1080
Gato_brancopardo_david_gps_4.1	2014-05-23	20:38:20	14.9741	-24.3675	1692.61	0
Gato_brancopardo_david_gps_4.1	2014-05-23	20:43:23	14.9741	-24.3674	1702.3	288
Gato_brancopardo_david_gps_4.1	2014-05-23	20:48:36	14.9741	-24.3675	1691.76	360
Gato_brancopardo_david_gps_4.1	2014-05-23	20:53:36	14.9742	-24.3675	1673.99	1620
Gato_brancopardo_david_gps_4.1	2014-05-23	20:58:37	14.9741	-24.3674	1656.48	0
Gato_brancopardo_david_gps_4.1	2014-05-23	21:03:51	14.9745	-24.3675	1682.89	2340
Gato_brancopardo_david_gps_4.1	2014-05-23	21:08:56	14.9743	-24.3674	1710.57	0
Gato_brancopardo_david_gps_4.1	2014-05-23	21:14:07	14.9743	-24.3674	1726.18	792
Gato_brancopardo_david_gps_4.1	2014-05-23	21:19:15	14.9743	-24.3677	1686.68	936
Gato_brancopardo_david_gps_4.1	2014-05-23	21:24:22	14.9743	-24.3677	1700.19	684
Gato_brancopardo_david_gps_4.1	2014-05-23	21:29:31	14.9748	-24.3676	1704.19	2304
Gato_brancopardo_david_gps_4.1	2014-05-23	21:34:42	14.9741	-24.3676	1662.82	2340
Gato_brancopardo_david_gps_4.1	2014-05-23	21:39:54	14.9741	-24.3677	1691.33	0
Gato_brancopardo_david_gps_4.1	2014-05-23	21:45:09	14.9744	-24.3676	1706.57	540
Gato_brancopardo_david_gps_4.1	2014-05-23	21:50:43	14.9741	-24.3677	1657.82	3744
Gato_brancopardo_david_gps_4.1	2014-05-23	21:55:57	14.9742	-24.3677	1669.69	0
Gato_brancopardo_david_gps_4.1	2014-05-23	22:01:14	14.9744	-24.3675	1695.31	0
Gato_brancopardo_david_gps_4.1	2014-05-23	22:06:45	14.9743	-24.3676	1706.51	1548
Gato_brancopardo_david_gps_4.1	2014-05-23	22:12:33	14.9737	-24.3667	1678.39	432
Gato_brancopardo_david_gps_4.1	2014-05-23	22:18:04	14.9737	-24.3667	1675.71	540
Gato_brancopardo_david_gps_4.1	2014-05-23	22:24:38	14.9738	-24.3667	1681.57	720
Gato_brancopardo_david_gps_4.1	2014-05-23	22:29:39	14.9738	-24.3667	1665.34	468
Gato_brancopardo_david_gps_4.1	2014-05-23	22:34:41	14.9737	-24.3667	1674.69	1440
Gato_brancopardo_david_gps_4.1	2014-05-23	22:39:42	14.9737	-24.3667	1663.69	540
Gato_brancopardo_david_gps_4.1	2014-05-23	22:44:42	14.9737	-24.3667	1677.92	0
Gato_brancopardo_david_gps_4.1	2014-05-23	22:49:41	14.9743	-24.3673	1674.16	0
Gato_brancopardo_david_gps_4.1	2014-05-23	22:54:40	14.9743	-24.3674	1688.74	0
Gato_brancopardo_david_gps_4.1	2014-05-23	22:59:46	14.9743	-24.3673	1693.63	3384
Gato_brancopardo_david_gps_4.1	2014-05-23	23:04:55	14.9743	-24.3676	1700.27	0
Gato_brancopardo_david_gps_4.1	2014-05-23	23:10:10	14.9742	-24.3676	1616.52	2700
Gato_brancopardo_david_gps_4.1	2014-05-23	23:15:22	14.9743	-24.3675	1690.98	1080
Gato_brancopardo_david_gps_4.1	2014-05-23	23:20:30	14.9743	-24.3676	1644.79	0
Gato_brancopardo_david_gps_4.1	2014-05-23	23:25:40	14.9743	-24.3676	1675.46	540
Gato_brancopardo_david_gps_4.1	2014-05-23	23:30:48	14.9742	-24.3674	1765.15	0
Gato_brancopardo_david_gps_4.1	2014-05-23	23:35:55	14.9743	-24.3675	1722.51	0
Gato_brancopardo_david_gps_4.1	2014-05-23	23:41:03	14.9743	-24.3677	1621.49	0
Gato_brancopardo_david_gps_4.1	2014-05-23	23:46:11	14.9744	-24.3676	1621.26	0
Gato_brancopardo_david_gps_4.1	2014-05-23	23:51:20	14.9743	-24.3676	1654.46	0
Gato_brancopardo_david_gps_4.1	2014-05-23	23:56:31	14.9743	-24.3676	1708.48	0
Gato_brancopardo_david_gps_4.1	2014-05-24	00:01:41	14.9743	-24.3675	1664.86	324
Gato_brancopardo_david_gps_4.1	2014-05-24	00:06:45	14.9743	-24.3676	1647.2	3420
Gato_brancopardo_david_gps_4.1	2014-05-24	00:11:48	14.9744	-24.3675	1668.87	648
Gato_brancopardo_david_gps_4.1	2014-05-24	00:16:52	14.9743	-24.3675	1684.56	612
Gato_brancopardo_david_gps_4.1	2014-05-24	00:22:09	14.9745	-24.3675	1718.32	252
Gato_brancopardo_david_gps_4.1	2014-05-24	00:27:12	14.9741	-24.3674	1806.69	0
Gato_brancopardo_david_gps_4.1	2014-05-24	00:32:14	14.9743	-24.3676	1705.47	756
Gato_brancopardo_david_gps_4.1	2014-05-24	00:37:14	14.9743	-24.3677	1677.49	720
Gato_brancopardo_david_gps_4.1	2014-05-24	00:42:13	14.974	-24.3677	1690.12	0
Gato_brancopardo_david_gps_4.1	2014-05-24	00:47:13	14.9734	-24.3672	1674.4	0
Gato_brancopardo_david_gps_4.1	2014-05-24	00:52:13	14.9731	-24.3672	1708.01	0
Gato_brancopardo_david_gps_4.1	2014-05-24	00:57:13	14.9729	-24.3672	1713.88	0
Gato_brancopardo_david_gps_4.1	2014-05-24	01:02:52	14.973	-24.3671	1689.58	72
Gato_brancopardo_david_gps_4.1	2014-05-24	01:07:55	14.9729	-24.3672	1682.66	0
Gato_brancopardo_david_gps_4.1	2014-05-24	01:12:56	14.9732	-24.3672	1693.86	0
Gato_brancopardo_david_gps_4.1	2014-05-24	01:17:57	14.9734	-24.3671	1711.69	1836
Gato_brancopardo_david_gps_4.1	2014-05-24	01:23:00	14.9734	-24.3671	1653.08	0
Gato_brancopardo_david_gps_4.1	2014-05-24	01:28:07	14.9733	-24.3671	1791.48	1620
Gato_brancopardo_david_gps_4.1	2014-05-24	01:33:23	14.9733	-24.3671	1696.08	936
Gato_brancopardo_david_gps_4.1	2014-05-24	01:38:28	14.9733	-24.3672	1669.92	5940
Gato_brancopardo_david_gps_4.1	2014-05-24	01:43:57	14.9733	-24.3672	1691.21	864
Gato_brancopardo_david_gps_4.1	2014-05-24	01:49:12	14.9733	-24.3671	1717.41	792
Gato_brancopardo_david_gps_4.1	2014-05-24	01:54:18	14.9734	-24.3673	1667.15	0
Gato_brancopardo_david_gps_4.1	2014-05-24	01:59:28	14.9734	-24.3672	1680.37	648
Gato_brancopardo_david_gps_4.1	2014-05-24	02:04:36	14.9733	-24.3671	1699.5	0
Gato_brancopardo_david_gps_4.1	2014-05-24	02:09:40	14.9732	-24.3671	1701.99	1296
Gato_brancopardo_david_gps_4.1	2014-05-24	02:14:43	14.9735	-24.3671	1692.15	0
Gato_brancopardo_david_gps_4.1	2014-05-24	02:19:45	14.9734	-24.3671	1691.56	0
Gato_brancopardo_david_gps_4.1	2014-05-24	02:24:47	14.9736	-24.3672	1718.11	972
Gato_brancopardo_david_gps_4.1	2014-05-24	02:29:51	14.9737	-24.3668	1697.24	1692
Gato_brancopardo_david_gps_4.1	2014-05-24	02:34:53	14.9737	-24.3667	1703.12	0
Gato_brancopardo_david_gps_4.1	2014-05-24	02:39:54	14.9742	-24.3669	1701.68	0
Gato_brancopardo_david_gps_4.1	2014-05-24	02:44:57	14.9743	-24.3667	1723.64	0
Gato_brancopardo_david_gps_4.1	2014-05-24	02:50:00	14.9739	-24.367	1638.61	576
Gato_brancopardo_david_gps_4.1	2014-05-24	02:55:03	14.9741	-24.367	1697.4	756
Gato_brancopardo_david_gps_4.1	2014-05-24	03:00:10	14.9741	-24.367	1697.28	1188
Gato_brancopardo_david_gps_4.1	2014-05-24	03:05:15	14.974	-24.367	1688.23	1548
Gato_brancopardo_david_gps_4.1	2014-05-24	03:10:22	14.974	-24.3669	1661.69	324
Gato_brancopardo_david_gps_4.1	2014-05-24	03:15:29	14.9741	-24.367	1690.59	360
Gato_brancopardo_david_gps_4.1	2014-05-24	03:20:36	14.9741	-24.367	1682.23	432
Gato_brancopardo_david_gps_4.1	2014-05-24	03:25:45	14.9741	-24.3669	1697.81	972
Gato_brancopardo_david_gps_4.1	2014-05-24	03:30:53	14.9742	-24.367	1666	2052
Gato_brancopardo_david_gps_4.1	2014-05-24	03:36:01	14.974	-24.3669	1689.77	1836
Gato_brancopardo_david_gps_4.1	2014-05-24	03:41:10	14.9741	-24.367	1670.6	324
Gato_brancopardo_david_gps_4.1	2014-05-24	03:46:20	14.9741	-24.367	1703.47	576
Gato_brancopardo_david_gps_4.1	2014-05-24	03:51:35	14.9741	-24.367	1671.01	144
Gato_brancopardo_david_gps_4.1	2014-05-24	03:56:44	14.9741	-24.367	1657.66	1260
Gato_brancopardo_david_gps_4.1	2014-05-24	04:01:55	14.974	-24.3669	1720.08	396
Gato_brancopardo_david_gps_4.1	2014-05-24	04:07:01	14.9741	-24.367	1668.95	2088
Gato_brancopardo_david_gps_4.1	2014-05-24	04:12:06	14.9741	-24.3669	1701.08	468
Gato_brancopardo_david_gps_4.1	2014-05-24	04:17:12	14.974	-24.367	1671.91	1512
Gato_brancopardo_david_gps_4.1	2014-05-24	04:22:18	14.9741	-24.3669	1691.36	2196
Gato_brancopardo_david_gps_4.1	2014-05-24	04:27:24	14.9741	-24.3671	1683.43	4248
Gato_brancopardo_david_gps_4.1	2014-05-24	04:32:36	14.9741	-24.367	1671.99	1404
Gato_brancopardo_david_gps_4.1	2014-05-24	04:37:48	14.9741	-24.3669	1715.54	648
Gato_brancopardo_david_gps_4.1	2014-05-24	04:43:00	14.974	-24.367	1702.49	1836
Gato_brancopardo_david_gps_4.1	2014-05-24	04:48:22	14.974	-24.367	1730.94	576
Gato_brancopardo_david_gps_4.1	2014-05-24	04:54:03	14.9741	-24.367	1699.73	288
Gato_brancopardo_david_gps_4.1	2014-05-24	05:00:53	14.9741	-24.3671	1662.54	2052
Gato_brancopardo_david_gps_4.1	2014-05-24	05:06:07	14.9741	-24.3671	1665.59	900
Gato_brancopardo_david_gps_4.1	2014-05-24	05:11:16	14.9741	-24.367	1713.53	1800
Gato_brancopardo_david_gps_4.1	2014-05-24	05:16:26	14.9741	-24.3671	1706.77	468
Gato_brancopardo_david_gps_4.1	2014-05-24	05:21:37	14.9741	-24.367	1683.47	360
Gato_brancopardo_david_gps_4.1	2014-05-24	05:26:48	14.9742	-24.367	1728.82	1296
Gato_brancopardo_david_gps_4.1	2014-05-24	05:32:01	14.9742	-24.367	1710.31	144
Gato_brancopardo_david_gps_4.1	2014-05-24	05:37:28	14.9742	-24.367	1725.46	216
Gato_brancopardo_david_gps_4.1	2014-05-24	05:42:36	14.9742	-24.367	1742.14	1404
Gato_brancopardo_david_gps_4.1	2014-05-24	05:47:41	14.9741	-24.3673	1714.81	648
Gato_brancopardo_david_gps_4.1	2014-05-24	05:52:45	14.9742	-24.3674	1709	648
Gato_brancopardo_david_gps_4.1	2014-05-24	05:58:14	14.9744	-24.3675	1691.78	5040
Gato_brancopardo_david_gps_4.1	2014-05-24	06:05:38	14.9743	-24.3676	1701.26	828
Gato_brancopardo_david_gps_4.1	2014-05-24	06:20:57	14.9744	-24.3676	1679.13	0
Gato_brancopardo_david_gps_4.1	2014-05-24	06:25:58	14.9743	-24.3675	1702.37	828
Gato_brancopardo_david_gps_4.1	2014-05-24	06:31:02	14.9744	-24.3676	1678.34	0
Gato_brancopardo_david_gps_4.1	2014-05-24	06:36:03	14.9743	-24.3679	1673.13	2088
Gato_brancopardo_david_gps_4.1	2014-05-24	06:41:05	14.9742	-24.3676	1684.15	720
Gato_brancopardo_david_gps_4.1	2014-05-24	06:46:06	14.9743	-24.3675	1670.53	900
Gato_brancopardo_david_gps_4.1	2014-05-24	06:51:06	14.9742	-24.3678	1678.92	0
Gato_brancopardo_david_gps_4.1	2014-05-24	06:56:06	14.9744	-24.3677	1680.71	11124
Gato_brancopardo_david_gps_4.1	2014-05-24	07:04:36	14.9744	-24.3676	1665.21	1008
Gato_brancopardo_david_gps_4.1	2014-05-24	07:22:12	14.9743	-24.3675	1683.76	756
Gato_brancopardo_david_gps_4.1	2014-05-24	07:27:16	14.9744	-24.3676	1681.94	612
Gato_brancopardo_david_gps_4.1	2014-05-24	07:32:22	14.9743	-24.3675	1686.55	2196
Gato_brancopardo_david_gps_4.1	2014-05-24	07:37:25	14.9743	-24.3676	1668.06	612
Gato_brancopardo_david_gps_4.1	2014-05-24	07:42:41	14.9743	-24.3676	1679.84	972
Gato_brancopardo_david_gps_4.1	2014-05-24	07:49:49	14.9743	-24.3671	1830.06	2340
Gato_brancopardo_david_gps_4.1	2014-05-24	07:58:44	14.9744	-24.3675	1677.31	1908
Gato_brancopardo_david_gps_4.1	2014-05-24	08:10:41	14.9743	-24.3676	1649.35	3024
Gato_brancopardo_david_gps_4.1	2014-05-24	08:20:30	14.9744	-24.3675	1679.93	2808
Gato_brancopardo_david_gps_4.1	2014-05-24	08:25:40	14.9744	-24.3675	1679.08	648
Gato_brancopardo_david_gps_4.1	2014-05-24	08:30:46	14.9743	-24.3676	1684.44	756
Gato_brancopardo_david_gps_4.1	2014-05-24	08:36:05	14.9743	-24.3675	1691.79	828
Gato_brancopardo_david_gps_4.1	2014-05-24	08:42:00	14.9743	-24.3677	1638.42	396
Gato_brancopardo_david_gps_4.1	2014-05-24	08:48:43	14.9743	-24.3676	1677.02	720
Gato_brancopardo_david_gps_4.1	2014-05-24	08:56:23	14.9743	-24.3674	1710.23	576
Gato_brancopardo_david_gps_4.1	2014-05-24	09:05:00	14.9744	-24.3677	1665.43	144
Gato_brancopardo_david_gps_4.1	2014-05-24	09:16:33	14.9744	-24.3675	1713.88	288
Gato_brancopardo_david_gps_4.1	2014-05-24	09:22:05	14.9743	-24.3675	1706.86	180
Gato_brancopardo_david_gps_4.1	2014-05-24	09:31:01	14.9742	-24.3676	1715.18	540
Gato_brancopardo_david_gps_4.1	2014-05-24	09:36:17	14.9743	-24.3675	1695.64	1980
Gato_brancopardo_david_gps_4.1	2014-05-24	09:41:27	14.9742	-24.3675	1683.28	0
Gato_brancopardo_david_gps_4.1	2014-05-24	09:46:35	14.9742	-24.3674	1712.18	972
Gato_brancopardo_david_gps_4.1	2014-05-24	09:51:46	14.9742	-24.3674	1688.33	180
Gato_brancopardo_david_gps_4.1	2014-05-24	09:56:59	14.9742	-24.3674	1699.09	792
Gato_brancopardo_david_gps_4.1	2014-05-24	10:02:11	14.9742	-24.3675	1692.28	684
Gato_brancopardo_david_gps_4.1	2014-05-24	10:07:19	14.9742	-24.3675	1663.83	540
Gato_brancopardo_david_gps_4.1	2014-05-24	10:12:30	14.9742	-24.3675	1703.22	540
Gato_brancopardo_david_gps_4.1	2014-05-24	10:17:43	14.9743	-24.3676	1647.9	432
Gato_brancopardo_david_gps_4.1	2014-05-24	10:23:01	14.9742	-24.3675	1706.83	432
Gato_brancopardo_david_gps_4.1	2014-05-24	10:28:16	14.9742	-24.3674	1716.69	108
Gato_brancopardo_david_gps_4.1	2014-05-24	10:33:58	14.9743	-24.3675	1675.2	900
Gato_brancopardo_david_gps_4.1	2014-05-24	10:39:41	14.9742	-24.3674	1686.13	0
Gato_brancopardo_david_gps_4.1	2014-05-24	10:44:45	14.9742	-24.3678	1675.87	648
Gato_brancopardo_david_gps_4.1	2014-05-24	10:49:50	14.9741	-24.3679	1684.64	0
Gato_brancopardo_david_gps_4.1	2014-05-24	10:54:54	14.974	-24.3678	1692.91	936
Gato_brancopardo_david_gps_4.1	2014-05-24	11:00:00	14.9738	-24.3679	1672.53	0
Gato_brancopardo_david_gps_4.1	2014-05-24	11:05:05	14.9738	-24.3678	1656.33	0
Gato_brancopardo_david_gps_4.1	2014-05-24	11:10:12	14.9738	-24.3678	1701.08	576
Gato_brancopardo_david_gps_4.1	2014-05-24	11:15:21	14.9738	-24.3678	1676.81	288
Gato_brancopardo_david_gps_4.1	2014-05-24	11:20:35	14.9738	-24.3677	1673.66	1044
Gato_brancopardo_david_gps_4.1	2014-05-24	11:25:39	14.9737	-24.3678	1708.5	0
Gato_brancopardo_david_gps_4.1	2014-05-24	11:31:03	14.9738	-24.3677	1717.8	1728
Gato_brancopardo_david_gps_4.1	2014-05-24	11:36:30	14.9738	-24.3678	1706.79	1836
Gato_brancopardo_david_gps_4.1	2014-05-24	11:42:30	14.9738	-24.3678	1715.67	2196
Gato_brancopardo_david_gps_4.1	2014-05-24	11:48:51	14.9738	-24.3679	1643.31	0
Gato_brancopardo_david_gps_4.1	2014-05-24	11:54:15	14.9738	-24.3678	1684.96	684
Gato_brancopardo_david_gps_4.1	2014-05-24	12:00:36	14.9737	-24.3676	1753.31	1152
Gato_brancopardo_david_gps_4.1	2014-05-24	12:05:48	14.9737	-24.3678	1680	1512
Gato_brancopardo_david_gps_4.1	2014-05-24	12:11:18	14.9737	-24.3679	1681.46	648
Gato_brancopardo_david_gps_4.1	2014-05-24	12:17:40	14.9737	-24.3679	1682.56	1368
Gato_brancopardo_david_gps_4.1	2014-05-24	12:24:35	14.9736	-24.3679	1585.86	2124
Gato_brancopardo_david_gps_4.1	2014-05-24	12:31:02	14.9738	-24.3679	1685.47	0
Gato_brancopardo_david_gps_4.1	2014-05-24	12:36:09	14.9738	-24.3679	1657.95	432
Gato_brancopardo_david_gps_4.1	2014-05-24	12:41:19	14.9737	-24.3679	1673.01	0
Gato_brancopardo_david_gps_4.1	2014-05-24	12:46:29	14.9737	-24.3677	1683.92	1224
Gato_brancopardo_david_gps_4.1	2014-05-24	12:51:58	14.9732	-24.3672	1769.52	1512
Gato_brancopardo_david_gps_4.1	2014-05-24	12:57:05	14.9737	-24.368	1691.77	6336
Gato_brancopardo_david_gps_4.1	2014-05-24	13:04:19	14.9737	-24.3678	1681.34	540
Gato_brancopardo_david_gps_4.1	2014-05-24	13:17:03	14.9737	-24.3678	1680.22	252
Gato_brancopardo_david_gps_4.1	2014-05-24	13:31:04	14.974	-24.3678	1627.06	0
Gato_brancopardo_david_gps_4.1	2014-05-24	13:36:13	14.9737	-24.3678	1687.24	0
Gato_brancopardo_david_gps_4.1	2014-05-24	13:41:21	14.9737	-24.3677	1711.13	0
Gato_brancopardo_david_gps_4.1	2014-05-24	13:46:28	14.9736	-24.3676	1730.82	1332
Gato_brancopardo_david_gps_4.1	2014-05-24	13:51:52	14.9738	-24.3678	1677.78	576
Gato_brancopardo_david_gps_4.1	2014-05-24	13:57:38	14.9737	-24.3678	1683.77	0
Gato_brancopardo_david_gps_4.1	2014-05-24	14:02:49	14.9738	-24.3679	1673.18	396
Gato_brancopardo_david_gps_4.1	2014-05-24	14:07:54	14.9738	-24.3678	1677.04	0
Gato_brancopardo_david_gps_4.1	2014-05-24	14:12:58	14.9739	-24.3679	1608.66	0
Gato_brancopardo_david_gps_4.1	2014-05-24	14:18:24	14.9737	-24.3677	1687.06	2340
Gato_brancopardo_david_gps_4.1	2014-05-24	14:23:28	14.9738	-24.3678	1690.1	2052
Gato_brancopardo_david_gps_4.1	2014-05-24	14:28:44	14.9738	-24.3679	1683.96	1548
Gato_brancopardo_david_gps_4.1	2014-05-24	14:33:50	14.9738	-24.3679	1671.86	1116
Gato_brancopardo_david_gps_4.1	2014-05-24	14:39:12	14.9738	-24.3677	1733.05	6588
Gato_brancopardo_david_gps_4.1	2014-05-24	14:44:15	14.9738	-24.3678	1686.71	1296
Gato_brancopardo_david_gps_4.1	2014-05-24	14:49:23	14.9739	-24.3679	1623.86	2628
Gato_brancopardo_david_gps_4.1	2014-05-24	14:54:52	14.9738	-24.3678	1685.59	3348
Gato_brancopardo_david_gps_4.1	2014-05-24	15:00:01	14.9738	-24.3678	1714.43	0
Gato_brancopardo_david_gps_4.1	2014-05-24	15:05:21	14.9738	-24.368	1691.79	34128
Gato_brancopardo_david_gps_4.1	2014-05-24	15:10:49	14.9738	-24.3678	1685.73	2916
Gato_brancopardo_david_gps_4.1	2014-05-24	15:16:54	14.9738	-24.3679	1680.19	1368
Gato_brancopardo_david_gps_4.1	2014-05-24	15:21:59	14.9738	-24.368	1640.57	3780
Gato_brancopardo_david_gps_4.1	2014-05-24	15:27:07	14.9738	-24.3678	1682.57	684
Gato_brancopardo_david_gps_4.1	2014-05-24	15:32:12	14.9738	-24.3679	1673.13	828
Gato_brancopardo_david_gps_4.1	2014-05-24	15:37:19	14.9738	-24.3679	1689.69	0
Gato_brancopardo_david_gps_4.1	2014-05-24	15:42:33	14.9738	-24.3679	1663.28	468
Gato_brancopardo_david_gps_4.1	2014-05-24	15:47:47	14.9738	-24.3677	1685.78	576
Gato_brancopardo_david_gps_4.1	2014-05-24	15:53:20	14.9736	-24.3678	1667.06	936
Gato_brancopardo_david_gps_4.1	2014-05-24	15:59:00	14.9737	-24.3678	1699.23	0
Gato_brancopardo_david_gps_4.1	2014-05-24	16:06:18	14.9737	-24.3678	1706.74	0
Gato_brancopardo_david_gps_4.1	2014-05-24	16:11:23	14.9738	-24.3678	1698.39	0
Gato_brancopardo_david_gps_4.1	2014-05-24	16:16:30	14.974	-24.3678	1665.14	0
Gato_brancopardo_david_gps_4.1	2014-05-24	16:21:37	14.9737	-24.3678	1709.01	0
Gato_brancopardo_david_gps_4.1	2014-05-24	16:26:44	14.9739	-24.3678	1664.22	0
Gato_brancopardo_david_gps_4.1	2014-05-24	16:31:50	14.9738	-24.3678	1697.67	0
Gato_brancopardo_david_gps_4.1	2014-05-24	16:36:56	14.9738	-24.3677	1715.76	1512
Gato_brancopardo_david_gps_4.1	2014-05-24	16:42:05	14.9738	-24.3678	1673.54	2664
Gato_brancopardo_david_gps_4.1	2014-05-24	16:47:09	14.9738	-24.3678	1673.89	1296
Gato_brancopardo_david_gps_4.1	2014-05-24	16:52:35	14.9737	-24.3677	1707.19	2556
Gato_brancopardo_david_gps_4.1	2014-05-24	16:57:40	14.9737	-24.3678	1704.1	2088
Gato_brancopardo_david_gps_4.1	2014-05-24	17:03:12	14.9737	-24.3679	1698.18	1512
Gato_brancopardo_david_gps_4.1	2014-05-24	17:09:35	14.9738	-24.3678	1675.75	576
Gato_brancopardo_david_gps_4.1	2014-05-24	17:20:00	14.9738	-24.3678	1673.71	2376
Gato_brancopardo_david_gps_4.1	2014-05-24	17:25:05	14.9737	-24.368	1677.17	0
Gato_brancopardo_david_gps_4.1	2014-05-24	17:30:10	14.9738	-24.3679	1672.75	0
Gato_brancopardo_david_gps_4.1	2014-05-24	17:35:15	14.9738	-24.3678	1659.37	0
Gato_brancopardo_david_gps_4.1	2014-05-24	17:40:24	14.974	-24.3677	1854.88	0
Gato_brancopardo_david_gps_4.1	2014-05-24	17:45:35	14.9738	-24.3678	1749.35	720
Gato_brancopardo_david_gps_4.1	2014-05-24	17:51:04	14.9738	-24.3677	1677.63	1044
Gato_brancopardo_david_gps_4.1	2014-05-24	17:57:08	14.9736	-24.3674	1715.25	4068
Gato_brancopardo_david_gps_4.1	2014-05-24	18:02:40	14.9737	-24.3677	1702.95	0
Gato_brancopardo_david_gps_4.1	2014-05-24	18:08:05	14.9738	-24.3678	1682.57	504
Gato_brancopardo_david_gps_4.1	2014-05-24	18:13:29	14.9738	-24.3679	1697.58	1656
Gato_brancopardo_david_gps_4.1	2014-05-24	18:18:35	14.9737	-24.3678	1686.32	0
Gato_brancopardo_david_gps_4.1	2014-05-24	18:23:41	14.9737	-24.3678	1705.32	0
Gato_brancopardo_david_gps_4.1	2014-05-24	18:28:46	14.9737	-24.3677	1691.93	1872
Gato_brancopardo_david_gps_4.1	2014-05-24	18:33:50	14.9738	-24.3678	1687.3	1476
Gato_brancopardo_david_gps_4.1	2014-05-24	18:38:55	14.9738	-24.3678	1688.26	1476
Gato_brancopardo_david_gps_4.1	2014-05-24	18:44:02	14.9737	-24.3678	1682.51	0
Gato_brancopardo_david_gps_4.1	2014-05-24	18:49:09	14.9736	-24.3677	1722.49	792
Gato_brancopardo_david_gps_4.1	2014-05-24	18:54:14	14.9737	-24.3678	1712.85	9360
Gato_brancopardo_david_gps_4.1	2014-05-24	18:59:23	14.9737	-24.3678	1701.14	144
Gato_brancopardo_david_gps_4.1	2014-05-24	19:04:39	14.9734	-24.3678	1733.47	1548
Gato_brancopardo_david_gps_4.1	2014-05-24	19:10:02	14.9739	-24.3679	1669.05	576
Gato_brancopardo_david_gps_4.1	2014-05-24	19:15:33	14.9737	-24.3678	1706.48	1368
Gato_brancopardo_david_gps_4.1	2014-05-24	19:20:43	14.9737	-24.3677	1712.68	1656
Gato_brancopardo_david_gps_4.1	2014-05-24	19:26:15	14.9735	-24.3679	1743.33	3888
Gato_brancopardo_david_gps_4.1	2014-05-24	19:32:33	14.9737	-24.3677	1743.06	1620
Gato_brancopardo_david_gps_4.1	2014-05-24	19:40:45	14.9737	-24.3679	1690.12	4752
Gato_brancopardo_david_gps_4.1	2014-05-24	19:48:25	14.9738	-24.3674	1739.77	288
Gato_brancopardo_david_gps_4.1	2014-05-24	19:53:31	14.9737	-24.368	1661.74	2808
Gato_brancopardo_david_gps_4.1	2014-05-24	19:58:37	14.9738	-24.3679	1668.22	5652
Gato_brancopardo_david_gps_4.1	2014-05-24	20:04:19	14.9738	-24.3678	1694.56	612
Gato_brancopardo_david_gps_4.1	2014-05-24	20:10:24	14.9738	-24.3674	1745.85	3852
Gato_brancopardo_david_gps_4.1	2014-05-24	20:18:20	14.9744	-24.3669	2011.26	1044
Gato_brancopardo_david_gps_4.1	2014-05-24	20:28:08	14.9737	-24.3685	1839.65	2232
Gato_brancopardo_david_gps_4.1	2014-05-24	20:41:11	14.9738	-24.3678	1704.67	0
Gato_brancopardo_david_gps_4.1	2014-05-24	20:46:33	14.9739	-24.3677	1710	396
Gato_brancopardo_david_gps_4.1	2014-05-24	20:55:10	14.9738	-24.3678	1693.82	864
Gato_brancopardo_david_gps_4.1	2014-05-24	21:00:52	14.9737	-24.3679	1725.16	360
Gato_brancopardo_david_gps_4.1	2014-05-24	21:09:08	14.9737	-24.3679	1705.44	0
Gato_brancopardo_david_gps_4.1	2014-05-24	21:14:15	14.9738	-24.3678	1719.74	3060
Gato_brancopardo_david_gps_4.1	2014-05-24	21:19:23	14.9738	-24.3678	1697.29	468
Gato_brancopardo_david_gps_4.1	2014-05-24	21:24:31	14.9738	-24.3678	1681.07	252
Gato_brancopardo_david_gps_4.1	2014-05-24	21:29:38	14.9737	-24.368	1710.64	720
Gato_brancopardo_david_gps_4.1	2014-05-24	21:34:45	14.9737	-24.3678	1684.24	396
Gato_brancopardo_david_gps_4.1	2014-05-24	21:39:52	14.9737	-24.3678	1699.05	360
Gato_brancopardo_david_gps_4.1	2014-05-24	21:44:59	14.9737	-24.3679	1711.53	0
Gato_brancopardo_david_gps_4.1	2014-05-24	21:50:09	14.9738	-24.3678	1691.6	1296
Gato_brancopardo_david_gps_4.1	2014-05-24	21:55:14	14.9743	-24.3677	1675.85	3456
Gato_brancopardo_david_gps_4.1	2014-05-24	22:00:21	14.9744	-24.3675	1682.02	828
Gato_brancopardo_david_gps_4.1	2014-05-24	22:05:27	14.9744	-24.3675	1684.71	0
Gato_brancopardo_david_gps_4.1	2014-05-24	22:10:45	14.9743	-24.3675	1696.37	216
Gato_brancopardo_david_gps_4.1	2014-05-24	22:16:11	14.9746	-24.3673	1750.09	396
Gato_brancopardo_david_gps_4.1	2014-05-24	22:21:35	14.9743	-24.3675	1658.12	1764
Gato_brancopardo_david_gps_4.1	2014-05-24	22:26:59	14.9744	-24.3675	1709.45	2304
Gato_brancopardo_david_gps_4.1	2014-05-24	22:32:03	14.975	-24.3672	1683.15	0
Gato_brancopardo_david_gps_4.1	2014-05-24	22:37:08	14.9745	-24.3676	1707.75	1296
Gato_brancopardo_david_gps_4.1	2014-05-24	22:42:15	14.9747	-24.3676	1716.46	2232
Gato_brancopardo_david_gps_4.1	2014-05-24	22:47:43	14.9743	-24.3675	1684.84	1368
Gato_brancopardo_david_gps_4.1	2014-05-24	22:53:11	14.9744	-24.3675	1704.11	2412
Gato_brancopardo_david_gps_4.1	2014-05-24	23:00:04	14.9743	-24.3675	1680.7	324
Gato_brancopardo_david_gps_4.1	2014-05-24	23:07:42	14.9743	-24.3674	1714.24	2088
Gato_brancopardo_david_gps_4.1	2014-05-24	23:15:38	14.9744	-24.3677	1726.84	2412
Gato_brancopardo_david_gps_4.1	2014-05-24	23:23:23	14.9744	-24.3675	1665.04	1836
Gato_brancopardo_david_gps_4.1	2014-05-24	23:31:01	14.9745	-24.3677	1709.19	648
Gato_brancopardo_david_gps_4.1	2014-05-24	23:38:43	14.9745	-24.3674	1702.94	6552
Gato_brancopardo_david_gps_4.1	2014-05-24	23:46:59	14.9744	-24.3675	1681.34	0
Gato_brancopardo_david_gps_4.1	2014-05-24	23:52:19	14.9744	-24.3676	1660.69	1116
Gato_brancopardo_david_gps_4.1	2014-05-24	23:58:35	14.9744	-24.3677	1644.14	2340
Gato_brancopardo_david_gps_4.1	2014-05-25	00:05:01	14.9744	-24.3677	1619.48	1692
Gato_brancopardo_david_gps_4.1	2014-05-25	00:11:03	14.9743	-24.3676	1680.04	0
Gato_brancopardo_david_gps_4.1	2014-05-25	00:16:12	14.9744	-24.3675	1752.64	0
Gato_brancopardo_david_gps_4.1	2014-05-25	00:21:16	14.9742	-24.3674	1730.36	0
Gato_brancopardo_david_gps_4.1	2014-05-25	00:26:22	14.9744	-24.3676	1677.42	108
Gato_brancopardo_david_gps_4.1	2014-05-25	00:31:26	14.9744	-24.3673	1768.67	2448
Gato_brancopardo_david_gps_4.1	2014-05-25	00:36:27	14.9742	-24.3674	1681.86	1008
Gato_brancopardo_david_gps_4.1	2014-05-25	00:41:27	14.9744	-24.3674	1653.36	648
Gato_brancopardo_david_gps_4.1	2014-05-25	00:46:26	14.9743	-24.3677	1659.88	576
Gato_brancopardo_david_gps_4.1	2014-05-25	00:51:28	14.9742	-24.3677	1664.28	936
Gato_brancopardo_david_gps_4.1	2014-05-25	00:56:35	14.9744	-24.3673	1716.16	1620
Gato_brancopardo_david_gps_4.1	2014-05-25	01:02:04	14.9743	-24.3675	1686.22	900
Gato_brancopardo_david_gps_4.1	2014-05-25	01:07:12	14.9743	-24.3675	1684.71	0
Gato_brancopardo_david_gps_4.1	2014-05-25	01:12:34	14.9744	-24.3675	1700.34	144
Gato_brancopardo_david_gps_4.1	2014-05-25	01:17:39	14.9743	-24.3675	1688.16	504
Gato_brancopardo_david_gps_4.1	2014-05-25	01:23:05	14.9744	-24.3675	1689.77	2052
Gato_brancopardo_david_gps_4.1	2014-05-25	01:28:09	14.9744	-24.3675	1693.16	72
Gato_brancopardo_david_gps_4.1	2014-05-25	01:33:11	14.9744	-24.3674	1687.5	0
Gato_brancopardo_david_gps_4.1	2014-05-25	01:38:13	14.9744	-24.3675	1691.89	0
Gato_brancopardo_david_gps_4.1	2014-05-25	01:43:15	14.9742	-24.367	1677.01	0
Gato_brancopardo_david_gps_4.1	2014-05-25	01:48:16	14.9738	-24.3668	1682.67	0
Gato_brancopardo_david_gps_4.1	2014-05-25	01:53:17	14.9738	-24.3666	1676.68	0
Gato_brancopardo_david_gps_4.1	2014-05-25	01:58:17	14.974	-24.3665	1676.85	0
Gato_brancopardo_david_gps_4.1	2014-05-25	02:03:22	14.9736	-24.3666	1677.04	0
Gato_brancopardo_david_gps_4.1	2014-05-25	02:08:23	14.9734	-24.367	1667.59	0
Gato_brancopardo_david_gps_4.1	2014-05-25	02:13:23	14.9734	-24.3669	1701.72	0
Gato_brancopardo_david_gps_4.1	2014-05-25	02:18:24	14.9735	-24.3672	1680.27	0
Gato_brancopardo_david_gps_4.1	2014-05-25	02:23:26	14.9734	-24.3672	1686.54	0
Gato_brancopardo_david_gps_4.1	2014-05-25	02:28:32	14.9734	-24.3671	1676.93	0
Gato_brancopardo_david_gps_4.1	2014-05-25	02:33:35	14.9734	-24.3671	1690.75	288
Gato_brancopardo_david_gps_4.1	2014-05-25	02:38:41	14.9733	-24.3672	1676.39	0
Gato_brancopardo_david_gps_4.1	2014-05-25	02:43:43	14.9734	-24.367	1692.77	612
Gato_brancopardo_david_gps_4.1	2014-05-25	02:48:48	14.9734	-24.3671	1693.24	1224
Gato_brancopardo_david_gps_4.1	2014-05-25	02:53:52	14.9733	-24.3671	1695.85	0
Gato_brancopardo_david_gps_4.1	2014-05-25	02:59:19	14.9732	-24.3674	1667.85	648
Gato_brancopardo_david_gps_4.1	2014-05-25	03:04:29	14.9734	-24.3671	1710.36	108
Gato_brancopardo_david_gps_4.1	2014-05-25	03:09:52	14.974	-24.3661	1759.42	720
Gato_brancopardo_david_gps_4.1	2014-05-25	03:14:56	14.9733	-24.3671	1690.41	2628
Gato_brancopardo_david_gps_4.1	2014-05-25	03:20:23	14.9735	-24.367	1699.93	432
Gato_brancopardo_david_gps_4.1	2014-05-25	03:25:48	14.9733	-24.3671	1692.92	1044
Gato_brancopardo_david_gps_4.1	2014-05-25	03:32:07	14.9733	-24.3672	1705.68	1260
Gato_brancopardo_david_gps_4.1	2014-05-25	03:37:32	14.9733	-24.3672	1694.89	4608
Gato_brancopardo_david_gps_4.1	2014-05-25	03:43:56	14.9733	-24.3673	1725.11	1116
Gato_brancopardo_david_gps_4.1	2014-05-25	03:51:17	14.9734	-24.367	1674.42	180
Gato_brancopardo_david_gps_4.1	2014-05-25	03:58:45	14.9734	-24.367	1647.66	3600
Gato_brancopardo_david_gps_4.1	2014-05-25	04:06:32	14.9733	-24.3671	1680.33	396
Gato_brancopardo_david_gps_4.1	2014-05-25	04:14:27	14.9735	-24.3671	1694.49	2628
Gato_brancopardo_david_gps_4.1	2014-05-25	04:19:31	14.9734	-24.3674	1682.03	0
Gato_brancopardo_david_gps_4.1	2014-05-25	04:24:40	14.9735	-24.3673	1689.27	468
Gato_brancopardo_david_gps_4.1	2014-05-25	04:29:42	14.9735	-24.3672	1692.82	900
Gato_brancopardo_david_gps_4.1	2014-05-25	04:34:44	14.9738	-24.3674	1678.28	0
Gato_brancopardo_david_gps_4.1	2014-05-25	04:39:46	14.9743	-24.3674	1691.61	0
Gato_brancopardo_david_gps_4.1	2014-05-25	04:44:46	14.9744	-24.3676	1666.82	1476
Gato_brancopardo_david_gps_4.1	2014-05-25	04:49:48	14.9742	-24.3674	1673.7	2592
Gato_brancopardo_david_gps_4.1	2014-05-25	04:54:50	14.9738	-24.3668	1678.6	0
Gato_brancopardo_david_gps_4.1	2014-05-25	04:59:52	14.9739	-24.3666	1685.59	1548
Gato_brancopardo_david_gps_4.1	2014-05-25	05:04:58	14.9744	-24.3667	1684.58	684
Gato_brancopardo_david_gps_4.1	2014-05-25	05:10:05	14.9746	-24.3672	1671.9	0
Gato_brancopardo_david_gps_4.1	2014-05-25	05:15:12	14.9746	-24.3673	1668.62	468
Gato_brancopardo_david_gps_4.1	2014-05-25	05:20:21	14.9747	-24.3672	1696.86	0
Gato_brancopardo_david_gps_4.1	2014-05-25	05:25:29	14.9745	-24.3672	1679.67	720
Gato_brancopardo_david_gps_4.1	2014-05-25	05:30:37	14.974	-24.3672	1696.67	1044
Gato_brancopardo_david_gps_4.1	2014-05-25	05:35:54	14.9739	-24.3673	1700.86	108
Gato_brancopardo_david_gps_4.1	2014-05-25	05:41:06	14.9739	-24.3673	1693.52	0
Gato_brancopardo_david_gps_4.1	2014-05-25	05:46:16	14.974	-24.3672	1696.58	36
Gato_brancopardo_david_gps_4.1	2014-05-25	05:51:26	14.9733	-24.3673	1687.99	468
Gato_brancopardo_david_gps_4.1	2014-05-25	05:56:41	14.9734	-24.3672	1721.1	1116
Gato_brancopardo_david_gps_4.1	2014-05-25	06:01:53	14.9733	-24.3672	1692.14	1080
Gato_brancopardo_david_gps_4.1	2014-05-25	06:07:02	14.9732	-24.3672	1707.16	1008
Gato_brancopardo_david_gps_4.1	2014-05-25	06:12:13	14.9732	-24.3671	1695.05	1620
Gato_brancopardo_david_gps_4.1	2014-05-25	06:17:45	14.9733	-24.3672	1685.92	288
Gato_brancopardo_david_gps_4.1	2014-05-25	06:23:42	14.9732	-24.3676	1686.82	1584
Gato_brancopardo_david_gps_4.1	2014-05-25	06:31:51	14.9733	-24.3681	1677.5	396
Gato_brancopardo_david_gps_4.1	2014-05-25	06:39:58	14.9741	-24.3681	1683.05	504
Gato_brancopardo_david_gps_4.1	2014-05-25	06:48:33	14.9744	-24.3677	1682.03	2916
Gato_brancopardo_david_gps_4.1	2014-05-25	06:58:00	14.9743	-24.3675	1682.35	3960
Gato_brancopardo_david_gps_4.1	2014-05-25	07:07:56	14.9749	-24.367	1880.12	1152
Gato_brancopardo_david_gps_4.1	2014-05-25	07:19:02	14.9744	-24.3676	1693.41	828
Gato_brancopardo_david_gps_4.1	2014-05-25	07:30:45	14.9743	-24.3675	1670.56	972
Gato_brancopardo_david_gps_4.1	2014-05-25	07:40:52	14.9745	-24.3675	1715.85	0
Gato_brancopardo_david_gps_4.1	2014-05-25	07:45:55	14.9743	-24.3675	1681.14	0
Gato_brancopardo_david_gps_4.1	2014-05-25	07:50:59	14.9743	-24.3676	1665.95	8028
Gato_brancopardo_david_gps_4.1	2014-05-25	07:56:03	14.9743	-24.3675	1668.37	972
Gato_brancopardo_david_gps_4.1	2014-05-25	08:01:10	14.9743	-24.3675	1638.64	936
Gato_brancopardo_david_gps_4.1	2014-05-25	08:06:16	14.9742	-24.3676	1624.31	0
Gato_brancopardo_david_gps_4.1	2014-05-25	08:11:21	14.9743	-24.3676	1688.46	1332
Gato_brancopardo_david_gps_4.1	2014-05-25	08:16:27	14.9745	-24.3675	1697.33	900
Gato_brancopardo_david_gps_4.1	2014-05-25	08:21:33	14.9743	-24.3676	1706.56	0
Gato_brancopardo_david_gps_4.1	2014-05-25	08:26:39	14.9744	-24.3677	1647.88	1332
Gato_brancopardo_david_gps_4.1	2014-05-25	08:31:45	14.9744	-24.3676	1695.71	936
Gato_brancopardo_david_gps_4.1	2014-05-25	08:36:53	14.9744	-24.3677	1675.37	1548
Gato_brancopardo_david_gps_4.1	2014-05-25	08:42:00	14.9744	-24.3676	1683.07	396
Gato_brancopardo_david_gps_4.1	2014-05-25	08:47:07	14.9744	-24.3676	1690.08	0
Gato_brancopardo_david_gps_4.1	2014-05-25	08:52:18	14.9744	-24.3674	1709.77	720
Gato_brancopardo_david_gps_4.1	2014-05-25	08:57:26	14.9744	-24.3676	1718.66	0
Gato_brancopardo_david_gps_4.1	2014-05-25	09:02:43	14.9744	-24.3677	1715.47	1872
Gato_brancopardo_david_gps_4.1	2014-05-25	09:07:57	14.9744	-24.3677	1687.33	1404
Gato_brancopardo_david_gps_4.1	2014-05-25	09:13:07	14.9744	-24.3677	1687.46	1548
Gato_brancopardo_david_gps_4.1	2014-05-25	09:18:17	14.9745	-24.3677	1661.4	288
Gato_brancopardo_david_gps_4.1	2014-05-25	09:23:30	14.9744	-24.3675	1691.76	540
Gato_brancopardo_david_gps_4.1	2014-05-25	09:29:00	14.9744	-24.3679	1633.28	828
Gato_brancopardo_david_gps_4.1	2014-05-25	09:34:16	14.9744	-24.3677	1694.4	1260
Gato_brancopardo_david_gps_4.1	2014-05-25	09:39:31	14.9744	-24.3677	1664.5	1080
Gato_brancopardo_david_gps_4.1	2014-05-25	09:45:03	14.9743	-24.3677	1698.83	360
Gato_brancopardo_david_gps_4.1	2014-05-25	09:50:55	14.9744	-24.368	1726.86	3132
Gato_brancopardo_david_gps_4.1	2014-05-25	09:57:41	14.9744	-24.3676	1707.82	180
Gato_brancopardo_david_gps_4.1	2014-05-25	10:02:53	14.9744	-24.3675	1681.3	864
Gato_brancopardo_david_gps_4.1	2014-05-25	10:07:59	14.9743	-24.3675	1700.93	1872
Gato_brancopardo_david_gps_4.1	2014-05-25	10:13:07	14.9743	-24.3676	1707.58	0
Gato_brancopardo_david_gps_4.1	2014-05-25	10:18:12	14.9744	-24.3676	1697.12	360
Gato_brancopardo_david_gps_4.1	2014-05-25	10:23:26	14.9742	-24.3677	1728	756
Gato_brancopardo_david_gps_4.1	2014-05-25	10:28:34	14.9743	-24.3675	1690.34	36
Gato_brancopardo_david_gps_4.1	2014-05-25	10:33:48	14.9747	-24.3675	1647.68	8136
Gato_brancopardo_david_gps_4.1	2014-05-25	10:39:00	14.9743	-24.3676	1699.1	1440
Gato_brancopardo_david_gps_4.1	2014-05-25	10:44:23	14.9733	-24.3681	1830.98	180
Gato_brancopardo_david_gps_4.1	2014-05-25	10:49:32	14.9744	-24.3676	1693.42	648
Gato_brancopardo_david_gps_4.1	2014-05-25	10:54:42	14.9746	-24.3675	1706.21	3240
Gato_brancopardo_david_gps_4.1	2014-05-25	11:00:33	14.9744	-24.3676	1718.81	1512
Gato_brancopardo_david_gps_4.1	2014-05-25	11:07:52	14.9744	-24.3677	1642.11	0
Gato_brancopardo_david_gps_4.1	2014-05-25	11:12:56	14.9743	-24.3677	1618.54	0
Gato_brancopardo_david_gps_4.1	2014-05-25	11:18:00	14.9744	-24.3677	1633.83	0
Gato_brancopardo_david_gps_4.1	2014-05-25	11:23:08	14.9744	-24.3677	1620.32	252
Gato_brancopardo_david_gps_4.1	2014-05-25	11:28:17	14.9744	-24.3676	1674.62	0
Gato_brancopardo_david_gps_4.1	2014-05-25	11:33:26	14.9744	-24.3676	1673.38	0
Gato_brancopardo_david_gps_4.1	2014-05-25	11:38:36	14.9744	-24.3676	1668.63	0
Gato_brancopardo_david_gps_4.1	2014-05-25	11:43:41	14.9744	-24.3673	1753.22	0
Gato_brancopardo_david_gps_4.1	2014-05-25	11:49:07	14.9744	-24.3674	1737.58	1512
Gato_brancopardo_david_gps_4.1	2014-05-25	11:54:32	14.9744	-24.3676	1690.02	1404
Gato_brancopardo_david_gps_4.1	2014-05-25	12:00:18	14.9744	-24.3676	1693.94	0
Gato_brancopardo_david_gps_4.1	2014-05-25	12:05:25	14.9744	-24.3676	1665.05	828
Gato_brancopardo_david_gps_4.1	2014-05-25	12:10:31	14.9747	-24.3671	1683.09	2340
Gato_brancopardo_david_gps_4.1	2014-05-25	12:15:38	14.9744	-24.3676	1677.9	0
Gato_brancopardo_david_gps_4.1	2014-05-25	12:20:45	14.9744	-24.3676	1686.64	0
Gato_brancopardo_david_gps_4.1	2014-05-25	12:25:52	14.9744	-24.3677	1681.49	0
Gato_brancopardo_david_gps_4.1	2014-05-25	12:30:58	14.9745	-24.3676	1703.02	3564
Gato_brancopardo_david_gps_4.1	2014-05-25	12:36:05	14.9744	-24.3675	1697.16	1332
Gato_brancopardo_david_gps_4.1	2014-05-25	12:41:12	14.9743	-24.3676	1689.04	684
Gato_brancopardo_david_gps_4.1	2014-05-25	12:46:20	14.9745	-24.3675	1688.16	648
Gato_brancopardo_david_gps_4.1	2014-05-25	12:51:30	14.9745	-24.3675	1713.99	0
Gato_brancopardo_david_gps_4.1	2014-05-25	12:57:00	14.9746	-24.3676	1687.8	684
Gato_brancopardo_david_gps_4.1	2014-05-25	13:02:11	14.9746	-24.3677	1653.12	540
Gato_brancopardo_david_gps_4.1	2014-05-25	13:07:35	14.9744	-24.3677	1676.27	0
Gato_brancopardo_david_gps_4.1	2014-05-25	13:12:40	14.9744	-24.3676	1670.99	0
Gato_brancopardo_david_gps_4.1	2014-05-25	13:17:45	14.9744	-24.3676	1680.22	0
Gato_brancopardo_david_gps_4.1	2014-05-25	13:22:50	14.9743	-24.3676	1690.32	0
Gato_brancopardo_david_gps_4.1	2014-05-25	13:27:54	14.9743	-24.3675	1711.88	4896
Gato_brancopardo_david_gps_4.1	2014-05-25	13:33:17	14.9743	-24.3675	1716.58	2088
Gato_brancopardo_david_gps_4.1	2014-05-25	13:38:23	14.9744	-24.3676	1657.88	0
Gato_brancopardo_david_gps_4.1	2014-05-25	14:13:31	14.9744	-24.3676	1657.88	0
Gato_brancopardo_david_gps_4.1	2014-05-25	14:54:29	14.9745	-24.3674	1707.85	1296
Gato_brancopardo_david_gps_4.1	2014-05-25	15:00:17	14.9746	-24.3678	1665.07	792
Gato_brancopardo_david_gps_4.1	2014-05-25	15:24:50	14.9745	-24.3675	1699.25	1224
Gato_brancopardo_david_gps_4.1	2014-05-25	15:48:15	14.9743	-24.3677	1647.9	1800
Gato_brancopardo_david_gps_4.1	2014-05-25	16:15:59	14.9742	-24.3672	1716.83	1368
Gato_brancopardo_david_gps_4.1	2014-05-25	16:50:01	14.9734	-24.366	1764.97	9000
Gato_brancopardo_david_gps_4.1	2014-05-25	17:21:27	14.9744	-24.3675	1689.04	468
Gato_brancopardo_david_gps_4.1	2014-05-25	17:51:03	14.9751	-24.372	958.01	6552
Gato_brancopardo_david_gps_4.1	2014-05-25	18:13:50	14.9742	-24.3674	1710.16	2628
Gato_brancopardo_david_gps_4.1	2014-05-25	18:32:12	14.9743	-24.3674	1718.49	1476
Gato_brancopardo_david_gps_4.1	2014-05-25	18:49:38	14.9743	-24.3674	1695.58	2196
Gato_brancopardo_david_gps_4.1	2014-05-25	19:06:27	14.9742	-24.3676	1720.54	972
Gato_brancopardo_david_gps_4.1	2014-05-25	19:23:07	14.9744	-24.3675	1704.46	936
Gato_brancopardo_david_gps_4.1	2014-05-25	19:37:52	14.9744	-24.3676	1715.12	1944
Gato_brancopardo_david_gps_4.1	2014-05-25	19:51:55	14.9743	-24.3675	1688	648
Gato_brancopardo_david_gps_4.1	2014-05-25	20:02:45	14.9743	-24.3675	1691.37	720
Gato_brancopardo_david_gps_4.1	2014-05-25	20:07:58	14.9744	-24.3676	1726.89	216
Gato_brancopardo_david_gps_4.1	2014-05-25	20:13:04	14.9744	-24.3675	1682.61	468
Gato_brancopardo_david_gps_4.1	2014-05-25	20:18:08	14.9744	-24.3675	1685.89	1764
Gato_brancopardo_david_gps_4.1	2014-05-25	20:23:16	14.9743	-24.3675	1679.88	1980
Gato_brancopardo_david_gps_4.1	2014-05-25	20:28:24	14.9743	-24.3675	1710.74	72
Gato_brancopardo_david_gps_4.1	2014-05-25	20:33:29	14.9743	-24.3675	1688.22	2304
Gato_brancopardo_david_gps_4.1	2014-05-25	20:38:40	14.9745	-24.3675	1657.72	1728
Gato_brancopardo_david_gps_4.1	2014-05-25	20:43:57	14.9744	-24.3675	1687.61	864
Gato_brancopardo_david_gps_4.1	2014-05-25	20:51:37	14.9744	-24.3675	1693.99	0
Gato_brancopardo_david_gps_4.1	2014-05-25	21:06:56	14.9745	-24.3676	1657.31	0
Gato_brancopardo_david_gps_4.1	2014-05-25	21:12:21	14.9746	-24.3677	1655.85	5220
Gato_brancopardo_david_gps_4.1	2014-05-25	21:22:45	14.9744	-24.3676	1673.8	1872
Gato_brancopardo_david_gps_4.1	2014-05-25	21:27:49	14.9744	-24.3676	1725.66	72
Gato_brancopardo_david_gps_4.1	2014-05-25	21:33:21	14.9744	-24.3676	1728.31	108
Gato_brancopardo_david_gps_4.1	2014-05-25	21:41:50	14.9742	-24.3674	1721.07	2916
Gato_brancopardo_david_gps_4.1	2014-05-25	21:51:16	14.9743	-24.3674	1734.07	1656
Gato_brancopardo_david_gps_4.1	2014-05-25	22:01:04	14.9842	-24.3768	6873	3240
Gato_brancopardo_david_gps_4.1	2014-05-25	22:08:23	14.9743	-24.3674	1675.73	1512
Gato_brancopardo_david_gps_4.1	2014-05-25	22:13:42	14.9742	-24.3675	1665.46	396
Gato_brancopardo_david_gps_4.1	2014-05-25	22:19:08	14.9742	-24.3677	1653.05	2160
Gato_brancopardo_david_gps_4.1	2014-05-25	22:24:15	14.9743	-24.3676	1684.59	0
Gato_brancopardo_david_gps_4.1	2014-05-25	22:29:35	14.9744	-24.3676	1699.73	3096
Gato_brancopardo_david_gps_4.1	2014-05-25	22:34:49	14.9743	-24.3676	1677.85	1548
Gato_brancopardo_david_gps_4.1	2014-05-25	22:40:03	14.9743	-24.3676	1644.7	72
Gato_brancopardo_david_gps_4.1	2014-05-25	22:45:13	14.9743	-24.3676	1684.02	540
Gato_brancopardo_david_gps_4.1	2014-05-25	22:50:23	14.9743	-24.3676	1660.48	1224
Gato_brancopardo_david_gps_4.1	2014-05-25	22:55:34	14.9744	-24.3675	1668.57	432
Gato_brancopardo_david_gps_4.1	2014-05-25	23:01:26	14.9745	-24.3676	1673.08	5220
Gato_brancopardo_david_gps_4.1	2014-05-25	23:07:11	14.9745	-24.3674	1675.19	6444
Gato_brancopardo_david_gps_4.1	2014-05-25	23:14:32	14.9742	-24.3676	1692.58	900
Gato_brancopardo_david_gps_4.1	2014-05-25	23:21:32	14.9744	-24.3677	1603.62	1440
Gato_brancopardo_david_gps_4.1	2014-05-25	23:26:37	14.9745	-24.3676	1742.33	0
Gato_brancopardo_david_gps_4.1	2014-05-25	23:31:52	14.9742	-24.3674	1789.05	648
Gato_brancopardo_david_gps_4.1	2014-05-25	23:37:20	14.9742	-24.3675	1616.16	12420
Gato_brancopardo_david_gps_4.1	2014-05-25	23:43:28	14.9742	-24.3675	1702.03	1080
Gato_brancopardo_david_gps_4.1	2014-05-25	23:50:42	14.9743	-24.3676	1692.37	864
Gato_brancopardo_david_gps_4.1	2014-05-25	23:57:06	14.9742	-24.3675	1702.77	72
Gato_brancopardo_david_gps_4.1	2014-05-26	00:02:18	14.9742	-24.3676	1692.53	0
Gato_brancopardo_david_gps_4.1	2014-05-26	00:07:27	14.9746	-24.3675	1616.93	0
Gato_brancopardo_david_gps_4.1	2014-05-26	00:12:43	14.9744	-24.3676	1667.41	936
Gato_brancopardo_david_gps_4.1	2014-05-26	00:17:57	14.9743	-24.3676	1695.99	432
Gato_brancopardo_david_gps_4.1	2014-05-26	00:23:04	14.9742	-24.3677	1645.36	540
Gato_brancopardo_david_gps_4.1	2014-05-26	00:28:11	14.9744	-24.3675	1659.1	1980
Gato_brancopardo_david_gps_4.1	2014-05-26	00:33:42	14.9745	-24.3674	1679.94	2232
Gato_brancopardo_david_gps_4.1	2014-05-26	00:39:15	14.9743	-24.3677	1649.54	3060
Gato_brancopardo_david_gps_4.1	2014-05-26	00:46:01	14.9742	-24.3677	1694.98	936
Gato_brancopardo_david_gps_4.1	2014-05-26	00:53:56	14.9743	-24.3675	1658.06	612
Gato_brancopardo_david_gps_4.1	2014-05-26	01:02:56	14.9743	-24.3676	1727.13	828
Gato_brancopardo_david_gps_4.1	2014-05-26	01:12:51	14.9743	-24.3675	1687.03	504
Gato_brancopardo_david_gps_4.1	2014-05-26	01:22:05	14.9744	-24.3675	1775.68	1800
Gato_brancopardo_david_gps_4.1	2014-05-26	01:29:59	14.9744	-24.3675	1673.96	5040
Gato_brancopardo_david_gps_4.1	2014-05-26	01:38:50	14.9744	-24.3677	1685.05	3528
Gato_brancopardo_david_gps_4.1	2014-05-26	01:47:18	14.9744	-24.3675	1687.22	4320
Gato_brancopardo_david_gps_4.1	2014-05-26	01:52:42	14.9744	-24.3674	1703.33	1224
Gato_brancopardo_david_gps_4.1	2014-05-26	02:00:02	14.9743	-24.3675	1696.45	1440
Gato_brancopardo_david_gps_4.1	2014-05-26	02:07:56	14.9743	-24.3677	1651.83	684
Gato_brancopardo_david_gps_4.1	2014-05-26	02:13:00	14.9744	-24.3675	1678.09	468
Gato_brancopardo_david_gps_4.1	2014-05-26	02:18:10	14.9744	-24.3674	1668.53	1764
Gato_brancopardo_david_gps_4.1	2014-05-26	02:23:15	14.9743	-24.3676	1666.5	1116
Gato_brancopardo_david_gps_4.1	2014-05-26	02:28:18	14.9744	-24.3676	1686.15	2628
Gato_brancopardo_david_gps_4.1	2014-05-26	02:33:24	14.9744	-24.3677	1653.53	720
Gato_brancopardo_david_gps_4.1	2014-05-26	02:38:25	14.9744	-24.3676	1694.9	0
Gato_brancopardo_david_gps_4.1	2014-05-26	02:43:26	14.9741	-24.3677	1663.09	4176
Gato_brancopardo_david_gps_4.1	2014-05-26	02:48:44	14.9736	-24.3672	1706.03	2016
Gato_brancopardo_david_gps_4.1	2014-05-26	02:53:42	14.9731	-24.3674	1657.98	1332
Gato_brancopardo_david_gps_4.1	2014-05-26	02:59:32	14.9752	-24.3649	2078.15	8460
Gato_brancopardo_david_gps_4.1	2014-05-26	03:08:45	14.9734	-24.3671	1685.24	1152
Gato_brancopardo_david_gps_4.1	2014-05-26	03:29:20	14.9732	-24.3674	1712.47	180
Gato_brancopardo_david_gps_4.1	2014-05-26	03:49:28	14.9739	-24.3672	1684.18	360
Gato_brancopardo_david_gps_4.1	2014-05-26	04:04:11	14.9735	-24.3664	1707.76	3672
Gato_brancopardo_david_gps_4.1	2014-05-26	04:18:27	14.974	-24.367	1692.77	3096
Gato_brancopardo_david_gps_4.1	2014-05-26	04:30:05	14.9745	-24.3675	1705.76	4212
Gato_brancopardo_david_gps_4.1	2014-05-26	04:41:45	14.9745	-24.3675	1690.6	2592
Gato_brancopardo_david_gps_4.1	2014-05-26	04:46:55	14.9744	-24.3675	1682.62	3816
Gato_brancopardo_david_gps_4.1	2014-05-26	04:52:23	14.9744	-24.3674	1706.62	4356
Gato_brancopardo_david_gps_4.1	2014-05-26	04:59:03	14.9745	-24.3675	1692.67	5148
Gato_brancopardo_david_gps_4.1	2014-05-26	05:04:32	14.9744	-24.3676	1669.96	432
Gato_brancopardo_david_gps_4.1	2014-05-26	05:10:14	14.9744	-24.3676	1670.5	864
Gato_brancopardo_david_gps_4.1	2014-05-26	05:16:57	14.9743	-24.3674	1666.37	1584
Gato_brancopardo_david_gps_4.1	2014-05-26	05:23:41	14.9744	-24.3675	1711.38	1404
Gato_brancopardo_david_gps_4.1	2014-05-26	05:31:02	14.9742	-24.3681	1687.62	216
Gato_brancopardo_david_gps_4.1	2014-05-26	05:38:18	14.9746	-24.3673	1705.98	900
Gato_brancopardo_david_gps_4.1	2014-05-26	05:43:19	14.9745	-24.3672	1696.73	0
Gato_brancopardo_david_gps_4.1	2014-05-26	05:48:23	14.9746	-24.3672	1679.27	540
Gato_brancopardo_david_gps_4.1	2014-05-26	05:53:26	14.9745	-24.3672	1679.04	0
Gato_brancopardo_david_gps_4.1	2014-05-26	05:58:49	14.9744	-24.3674	1707.24	1152
Gato_brancopardo_david_gps_4.1	2014-05-26	06:03:56	14.9742	-24.3675	1692.72	576
Gato_brancopardo_david_gps_4.1	2014-05-26	06:08:57	14.9734	-24.3673	1689.37	468
Gato_brancopardo_david_gps_4.1	2014-05-26	06:13:57	14.9733	-24.3672	1703.35	0
Gato_brancopardo_david_gps_4.1	2014-05-26	06:18:59	14.9733	-24.3671	1732.99	216
Gato_brancopardo_david_gps_4.1	2014-05-26	06:24:00	14.9731	-24.3673	1695.54	0
Gato_brancopardo_david_gps_4.1	2014-05-26	06:29:02	14.9732	-24.3672	1685.42	0
Gato_brancopardo_david_gps_4.1	2014-05-26	06:34:04	14.9734	-24.3674	1678.68	0
Gato_brancopardo_david_gps_4.1	2014-05-26	06:39:04	14.9739	-24.3673	1687.65	0
Gato_brancopardo_david_gps_4.1	2014-05-26	06:44:04	14.9744	-24.3675	1675.19	144
Gato_brancopardo_david_gps_4.1	2014-05-26	06:49:04	14.9744	-24.3675	1686.9	0
Gato_brancopardo_david_gps_4.1	2014-05-26	06:54:06	14.9743	-24.3675	1691.17	504
Gato_brancopardo_david_gps_4.1	2014-05-26	06:59:10	14.9743	-24.3675	1689.11	36
Gato_brancopardo_david_gps_4.1	2014-05-26	07:04:17	14.9744	-24.3675	1672.87	1656
Gato_brancopardo_david_gps_4.1	2014-05-26	07:09:26	14.9744	-24.3675	1695.42	0
Gato_brancopardo_david_gps_4.1	2014-05-26	07:14:31	14.9743	-24.3675	1693.35	1584
Gato_brancopardo_david_gps_4.1	2014-05-26	07:19:37	14.9743	-24.3675	1696.4	2124
Gato_brancopardo_david_gps_4.1	2014-05-26	07:24:44	14.9742	-24.3673	1696.27	13212
Gato_brancopardo_david_gps_4.1	2014-05-26	07:29:49	14.9743	-24.3674	1683.09	2520
Gato_brancopardo_david_gps_4.1	2014-05-26	07:35:22	14.9743	-24.3676	1671.93	1296
Gato_brancopardo_david_gps_4.1	2014-05-26	07:41:51	14.9742	-24.3673	1678.12	7848
Gato_brancopardo_david_gps_4.1	2014-05-26	07:53:15	14.9743	-24.3677	1669.18	3564
Gato_brancopardo_david_gps_4.1	2014-05-26	08:06:36	14.9744	-24.3675	1698.25	864
Gato_brancopardo_david_gps_4.1	2014-05-26	08:17:57	14.9743	-24.3677	1678.73	0
Gato_brancopardo_david_gps_4.1	2014-05-26	08:23:10	14.9743	-24.3676	1633.96	648
Gato_brancopardo_david_gps_4.1	2014-05-26	08:28:16	14.9742	-24.3676	1691.82	4680
Gato_brancopardo_david_gps_4.1	2014-05-26	08:33:41	14.9744	-24.3677	1689.45	468
Gato_brancopardo_david_gps_4.1	2014-05-26	08:40:24	14.9743	-24.3677	1667.41	0
Gato_brancopardo_david_gps_4.1	2014-05-26	08:45:52	14.9745	-24.3678	1636.7	2772
Gato_brancopardo_david_gps_4.1	2014-05-26	08:51:36	14.9744	-24.3674	1732.28	432
Gato_brancopardo_david_gps_4.1	2014-05-26	08:57:04	14.9744	-24.3677	1691.44	504
Gato_brancopardo_david_gps_4.1	2014-05-26	09:03:09	14.9741	-24.3677	1608.89	936
Gato_brancopardo_david_gps_4.1	2014-05-26	09:12:07	14.9743	-24.3677	1729.64	828
Gato_brancopardo_david_gps_4.1	2014-05-26	09:17:18	14.9743	-24.3677	1692.15	972
Gato_brancopardo_david_gps_4.1	2014-05-26	09:22:46	14.9744	-24.3678	1603.84	1368
Gato_brancopardo_david_gps_4.1	2014-05-26	09:30:31	14.9743	-24.3676	1710.96	2376
Gato_brancopardo_david_gps_4.1	2014-05-26	09:41:05	14.9744	-24.3675	1701.56	0
Gato_brancopardo_david_gps_4.1	2014-05-26	09:46:14	14.9744	-24.3676	1689.24	0
Gato_brancopardo_david_gps_4.1	2014-05-26	09:51:23	14.9744	-24.3676	1692.95	0
Gato_brancopardo_david_gps_4.1	2014-05-26	09:56:31	14.9744	-24.3676	1679.32	2304
Gato_brancopardo_david_gps_4.1	2014-05-26	10:01:42	14.9744	-24.3677	1673.18	1008
Gato_brancopardo_david_gps_4.1	2014-05-26	10:06:51	14.9744	-24.3676	1682.58	0
Gato_brancopardo_david_gps_4.1	2014-05-26	10:11:56	14.9745	-24.3676	1691.92	1080
Gato_brancopardo_david_gps_4.1	2014-05-26	10:17:02	14.9744	-24.3677	1692.78	1116
Gato_brancopardo_david_gps_4.1	2014-05-26	10:22:10	14.9744	-24.3676	1694.55	1692
Gato_brancopardo_david_gps_4.1	2014-05-26	10:27:18	14.9744	-24.3676	1693.24	0
Gato_brancopardo_david_gps_4.1	2014-05-26	10:32:46	14.9743	-24.3676	1681.18	756
Gato_brancopardo_david_gps_4.1	2014-05-26	10:38:17	14.9739	-24.368	1589.49	1764
Gato_brancopardo_david_gps_4.1	2014-05-26	10:44:00	14.9744	-24.3675	1704.22	108
Gato_brancopardo_david_gps_4.1	2014-05-26	10:50:14	14.9744	-24.3675	1690.52	1152
Gato_brancopardo_david_gps_4.1	2014-05-26	10:56:00	14.9743	-24.3679	1671.56	0
Gato_brancopardo_david_gps_4.1	2014-05-26	11:01:40	14.9744	-24.3675	1680.98	1764
Gato_brancopardo_david_gps_4.1	2014-05-26	11:08:54	14.9744	-24.3676	1682.48	576
Gato_brancopardo_david_gps_4.1	2014-05-26	11:21:48	14.9744	-24.3676	1682.48	576
Gato_brancopardo_david_gps_4.1	2014-05-26	11:48:39	14.9748	-24.3675	1739.29	180
Gato_brancopardo_david_gps_4.1	2014-05-26	12:15:50	14.9744	-24.3676	1703.15	1404
Gato_brancopardo_david_gps_4.1	2014-05-26	12:33:52	14.9746	-24.3676	1699.9	2844
Gato_brancopardo_david_gps_4.1	2014-05-26	12:38:59	14.9745	-24.3675	1703.96	324
Gato_brancopardo_david_gps_4.1	2014-05-26	12:44:14	14.9743	-24.3677	1677.75	540
Gato_brancopardo_david_gps_4.1	2014-05-26	12:54:58	14.9745	-24.3676	1681.41	1116
Gato_brancopardo_david_gps_4.1	2014-05-26	13:06:04	14.9745	-24.3675	1690.3	1080
Gato_brancopardo_david_gps_4.1	2014-05-26	13:17:38	14.9746	-24.3676	1730.12	756
Gato_brancopardo_david_gps_4.1	2014-05-26	13:24:36	14.9743	-24.3675	1685.88	2880
Gato_brancopardo_david_gps_4.1	2014-05-26	13:29:41	14.9745	-24.3675	1697.53	0
Gato_brancopardo_david_gps_4.1	2014-05-26	13:35:03	14.9745	-24.3675	1680.49	180
Gato_brancopardo_david_gps_4.1	2014-05-26	13:40:09	14.9745	-24.3675	1664.66	0
Gato_brancopardo_david_gps_4.1	2014-05-26	13:45:13	14.9744	-24.3676	1680.62	0
Gato_brancopardo_david_gps_4.1	2014-05-26	13:50:18	14.9743	-24.3675	1695.3	0
Gato_brancopardo_david_gps_4.1	2014-05-26	13:55:22	14.9744	-24.3676	1685.17	1116
Gato_brancopardo_david_gps_4.1	2014-05-26	14:00:30	14.9744	-24.3676	1658.02	1728
Gato_brancopardo_david_gps_4.1	2014-05-26	14:05:37	14.9744	-24.3675	1685.55	1044
Gato_brancopardo_david_gps_4.1	2014-05-26	14:10:43	14.9744	-24.3675	1687.74	0
Gato_brancopardo_david_gps_4.1	2014-05-26	14:15:48	14.9744	-24.3676	1696.17	0
Gato_brancopardo_david_gps_4.1	2014-05-26	14:20:52	14.9744	-24.3676	1687.22	1368
Gato_brancopardo_david_gps_4.1	2014-05-26	14:25:59	14.9743	-24.3675	1702.4	108
Gato_brancopardo_david_gps_4.1	2014-05-26	14:31:07	14.9744	-24.3675	1700.29	576
Gato_brancopardo_david_gps_4.1	2014-05-26	14:36:15	14.9744	-24.3675	1683.88	144
Gato_brancopardo_david_gps_4.1	2014-05-26	14:41:20	14.9743	-24.3675	1655.35	0
Gato_brancopardo_david_gps_4.1	2014-05-26	14:46:24	14.9744	-24.3675	1664.47	288
Gato_brancopardo_david_gps_4.1	2014-05-26	14:51:29	14.9744	-24.3676	1683.9	0
Gato_brancopardo_david_gps_4.1	2014-05-26	14:56:35	14.9744	-24.3676	1677.09	792
Gato_brancopardo_david_gps_4.1	2014-05-26	15:01:45	14.9745	-24.3676	1666.22	900
Gato_brancopardo_david_gps_4.1	2014-05-26	15:06:51	14.9744	-24.3676	1690.32	0
Gato_brancopardo_david_gps_4.1	2014-05-26	15:11:56	14.9744	-24.3676	1691.77	36
Gato_brancopardo_david_gps_4.1	2014-05-26	15:17:04	14.9743	-24.3676	1679.16	540
Gato_brancopardo_david_gps_4.1	2014-05-26	15:22:10	14.9743	-24.3676	1695.71	1620
Gato_brancopardo_david_gps_4.1	2014-05-26	15:27:15	14.9743	-24.3675	1684.6	468
Gato_brancopardo_david_gps_4.1	2014-05-26	15:32:20	14.9744	-24.3676	1700.97	900
Gato_brancopardo_david_gps_4.1	2014-05-26	15:37:28	14.9743	-24.3676	1690.3	0
Gato_brancopardo_david_gps_4.1	2014-05-26	15:42:38	14.9744	-24.3674	1680.23	2772
Gato_brancopardo_david_gps_4.1	2014-05-26	15:47:48	14.9744	-24.3676	1696.43	0
Gato_brancopardo_david_gps_4.1	2014-05-26	15:53:15	14.9744	-24.3677	1684.8	252
Gato_brancopardo_david_gps_4.1	2014-05-26	15:58:23	14.9744	-24.3675	1672.32	0
Gato_brancopardo_david_gps_4.1	2014-05-26	16:03:34	14.9743	-24.3673	1704.05	792
Gato_brancopardo_david_gps_4.1	2014-05-26	16:08:46	14.9743	-24.3677	1698.54	252
Gato_brancopardo_david_gps_4.1	2014-05-26	16:14:33	14.9743	-24.3676	1699.67	360
Gato_brancopardo_david_gps_4.1	2014-05-26	16:20:43	14.9743	-24.3675	1689.01	900
Gato_brancopardo_david_gps_4.1	2014-05-26	16:25:52	14.9743	-24.3675	1691.01	0
Gato_brancopardo_david_gps_4.1	2014-05-26	16:30:58	14.9743	-24.3674	1689.32	1656
Gato_brancopardo_david_gps_4.1	2014-05-26	16:36:11	14.9743	-24.3675	1675.6	4644
Gato_brancopardo_david_gps_4.1	2014-05-26	16:41:48	14.9743	-24.3675	1707.77	1044
Gato_brancopardo_david_gps_4.1	2014-05-26	16:47:37	14.9743	-24.3674	1697.99	12384
Gato_brancopardo_david_gps_4.1	2014-05-26	16:53:23	14.9744	-24.3677	1667.78	10188
Gato_brancopardo_david_gps_4.1	2014-05-26	17:05:10	14.9744	-24.3677	1667.78	10188
Gato_brancopardo_david_gps_4.1	2014-05-26	17:31:35	14.9744	-24.3676	1699.21	900
Gato_brancopardo_david_gps_4.1	2014-05-26	17:56:56	14.9743	-24.3675	1700.91	1008
Gato_brancopardo_david_gps_4.1	2014-05-26	18:02:38	14.9743	-24.3676	1670.75	684
Gato_brancopardo_david_gps_4.1	2014-05-26	18:19:39	14.9743	-24.3674	1701.14	0
Gato_brancopardo_david_gps_4.1	2014-05-26	18:25:05	14.9744	-24.3676	1683.6	0
Gato_brancopardo_david_gps_4.1	2014-05-26	18:36:15	14.9744	-24.3675	1687.28	0
Gato_brancopardo_david_gps_4.1	2014-05-26	18:41:25	14.9742	-24.3675	1700.83	1728
Gato_brancopardo_david_gps_4.1	2014-05-26	18:48:18	14.9741	-24.3674	1686.33	3060
Gato_brancopardo_david_gps_4.1	2014-05-26	19:01:44	14.9743	-24.3675	1683.04	684
Gato_brancopardo_david_gps_4.1	2014-05-26	19:18:03	14.9745	-24.3673	1699.55	2304
Gato_brancopardo_david_gps_4.1	2014-05-26	19:23:32	14.9743	-24.3676	1679.89	1224
Gato_brancopardo_david_gps_4.1	2014-05-26	19:35:12	14.9809	-24.3665	3637.78	2304
Gato_brancopardo_david_gps_4.1	2014-05-26	19:46:21	14.9743	-24.3674	1709.48	2916
Gato_brancopardo_david_gps_4.1	2014-05-26	19:58:19	14.9743	-24.3675	1716.57	1620
Gato_brancopardo_david_gps_4.1	2014-05-26	20:03:55	14.9744	-24.3675	1746.6	2664
Gato_brancopardo_david_gps_4.1	2014-05-26	20:14:42	14.9743	-24.3675	1737.66	1800
Gato_brancopardo_david_gps_4.1	2014-05-26	20:19:50	14.9743	-24.3676	1724.04	2124
Gato_brancopardo_david_gps_4.1	2014-05-26	20:25:41	14.9745	-24.3675	1746.28	1152
Gato_brancopardo_david_gps_4.1	2014-05-26	20:34:15	14.9741	-24.3674	1798.23	4032
Gato_brancopardo_david_gps_4.1	2014-05-26	20:39:25	14.9743	-24.3675	1757.58	3420
Gato_brancopardo_david_gps_4.1	2014-05-26	20:44:32	14.9743	-24.3675	1683.57	2952
Gato_brancopardo_david_gps_4.1	2014-05-26	20:49:46	14.9744	-24.3675	1722.6	14472
Gato_brancopardo_david_gps_4.1	2014-05-26	20:55:00	14.9742	-24.3676	1712.71	792
Gato_brancopardo_david_gps_4.1	2014-05-26	21:00:35	14.9744	-24.3675	1658.87	684
Gato_brancopardo_david_gps_4.1	2014-05-26	21:06:22	14.9743	-24.3676	1713.59	288
Gato_brancopardo_david_gps_4.1	2014-05-26	21:11:26	14.9743	-24.3675	1678.66	1404
Gato_brancopardo_david_gps_4.1	2014-05-26	21:16:29	14.9743	-24.3675	1727.21	1476
Gato_brancopardo_david_gps_4.1	2014-05-26	21:21:41	14.9743	-24.3675	1715.07	900
Gato_brancopardo_david_gps_4.1	2014-05-26	21:27:03	14.9743	-24.3675	1711.01	252
Gato_brancopardo_david_gps_4.1	2014-05-26	21:32:06	14.9743	-24.3676	1696.2	0
Gato_brancopardo_david_gps_4.1	2014-05-26	21:37:07	14.9741	-24.3679	1700.94	0
Gato_brancopardo_david_gps_4.1	2014-05-26	21:42:07	14.9741	-24.3679	1687.96	0
Gato_brancopardo_david_gps_4.1	2014-05-26	21:47:07	14.9742	-24.3677	1689.44	1476
Gato_brancopardo_david_gps_4.1	2014-05-26	21:52:09	14.974	-24.3682	1674.67	1728
Gato_brancopardo_david_gps_4.1	2014-05-26	21:57:08	14.9737	-24.3683	1677.52	0
Gato_brancopardo_david_gps_4.1	2014-05-26	22:02:13	14.9733	-24.3682	1680.25	216
Gato_brancopardo_david_gps_4.1	2014-05-26	22:07:16	14.9735	-24.368	1679.09	0
Gato_brancopardo_david_gps_4.1	2014-05-26	22:12:18	14.974	-24.3679	1675.79	0
Gato_brancopardo_david_gps_4.1	2014-05-26	22:17:28	14.9743	-24.3675	1658.23	3024
Gato_brancopardo_david_gps_4.1	2014-05-26	22:22:37	14.9744	-24.3675	1657.02	2844
Gato_brancopardo_david_gps_4.1	2014-05-26	22:27:48	14.9744	-24.3676	1693.18	828
Gato_brancopardo_david_gps_4.1	2014-05-26	22:32:55	14.9743	-24.3675	1659.1	0
Gato_brancopardo_david_gps_4.1	2014-05-26	22:38:16	14.9744	-24.3675	1692.86	2952
Gato_brancopardo_david_gps_4.1	2014-05-26	22:43:27	14.9744	-24.3675	1642.98	0
Gato_brancopardo_david_gps_4.1	2014-05-26	22:48:40	14.9744	-24.3675	1675.14	468
Gato_brancopardo_david_gps_4.1	2014-05-26	22:54:04	14.9743	-24.3676	1655.86	0
Gato_brancopardo_david_gps_4.1	2014-05-26	22:59:15	14.9738	-24.3673	1672.43	0
Gato_brancopardo_david_gps_4.1	2014-05-26	23:04:52	14.9735	-24.3671	1676.26	360
Gato_brancopardo_david_gps_4.1	2014-05-26	23:10:14	14.9739	-24.3674	1685.43	0
Gato_brancopardo_david_gps_4.1	2014-05-26	23:15:40	14.9746	-24.3677	1777.43	1008
Gato_brancopardo_david_gps_4.1	2014-05-26	23:21:10	14.9744	-24.3675	1684.37	0
Gato_brancopardo_david_gps_4.1	2014-05-26	23:26:33	14.9743	-24.3675	1735.88	72
Gato_brancopardo_david_gps_4.1	2014-05-26	23:31:57	14.9743	-24.3674	1717.48	0
Gato_brancopardo_david_gps_4.1	2014-05-26	23:37:01	14.9743	-24.3675	1706.54	324
Gato_brancopardo_david_gps_4.1	2014-05-26	23:42:04	14.9742	-24.3675	1715.64	396
Gato_brancopardo_david_gps_4.1	2014-05-26	23:47:08	14.9743	-24.3676	1687.2	720
Gato_brancopardo_david_gps_4.1	2014-05-26	23:52:14	14.9743	-24.3676	1679.28	1332
Gato_brancopardo_david_gps_4.1	2014-05-26	23:57:22	14.9743	-24.3675	1741.78	900
Gato_brancopardo_david_gps_4.1	2014-05-27	00:02:29	14.9746	-24.3672	1682.12	0
Gato_brancopardo_david_gps_4.1	2014-05-27	00:07:31	14.9746	-24.3672	1670.74	0
Gato_brancopardo_david_gps_4.1	2014-05-27	00:12:33	14.9746	-24.3671	1691.01	0
Gato_brancopardo_david_gps_4.1	2014-05-27	00:17:35	14.9747	-24.3672	1676.31	0
Gato_brancopardo_david_gps_4.1	2014-05-27	00:22:37	14.9747	-24.3672	1681.94	0
Gato_brancopardo_david_gps_4.1	2014-05-27	00:27:38	14.9747	-24.3672	1687.01	0
Gato_brancopardo_david_gps_4.1	2014-05-27	00:32:39	14.9747	-24.3672	1684.4	0
Gato_brancopardo_david_gps_4.1	2014-05-27	00:37:40	14.9747	-24.3672	1679.66	0
Gato_brancopardo_david_gps_4.1	2014-05-27	00:42:42	14.9743	-24.3673	1680.74	0
Gato_brancopardo_david_gps_4.1	2014-05-27	00:47:44	14.9741	-24.3674	1660.24	0
Gato_brancopardo_david_gps_4.1	2014-05-27	00:52:45	14.9741	-24.3672	1664.01	0
Gato_brancopardo_david_gps_4.1	2014-05-27	00:57:47	14.9741	-24.367	1712.01	0
Gato_brancopardo_david_gps_4.1	2014-05-27	01:03:00	14.9741	-24.367	1678.65	900
Gato_brancopardo_david_gps_4.1	2014-05-27	01:08:07	14.9741	-24.3671	1668.79	0
Gato_brancopardo_david_gps_4.1	2014-05-27	01:13:13	14.9741	-24.3669	1694.67	1152
Gato_brancopardo_david_gps_4.1	2014-05-27	01:18:20	14.9741	-24.367	1677.62	0
Gato_brancopardo_david_gps_4.1	2014-05-27	01:23:30	14.9741	-24.3669	1712.68	0
Gato_brancopardo_david_gps_4.1	2014-05-27	01:28:58	14.9741	-24.367	1679.37	216
Gato_brancopardo_david_gps_4.1	2014-05-27	01:34:07	14.9741	-24.367	1672.29	648
Gato_brancopardo_david_gps_4.1	2014-05-27	01:39:16	14.974	-24.3669	1694.05	1116
Gato_brancopardo_david_gps_4.1	2014-05-27	01:44:24	14.9741	-24.3671	1655.73	1872
Gato_brancopardo_david_gps_4.1	2014-05-27	01:49:32	14.9741	-24.3671	1653.62	1764
Gato_brancopardo_david_gps_4.1	2014-05-27	01:54:40	14.9741	-24.3669	1693.28	4860
Gato_brancopardo_david_gps_4.1	2014-05-27	01:59:52	14.9741	-24.367	1679.9	576
Gato_brancopardo_david_gps_4.1	2014-05-27	02:05:23	14.9741	-24.3671	1665.34	756
Gato_brancopardo_david_gps_4.1	2014-05-27	02:10:49	14.9741	-24.3669	1687.2	720
Gato_brancopardo_david_gps_4.1	2014-05-27	02:16:32	14.9741	-24.3669	1708.69	648
Gato_brancopardo_david_gps_4.1	2014-05-27	02:22:33	14.9741	-24.367	1682.38	0
Gato_brancopardo_david_gps_4.1	2014-05-27	02:27:35	14.9741	-24.367	1678.75	288
Gato_brancopardo_david_gps_4.1	2014-05-27	02:32:38	14.974	-24.367	1698.74	0
Gato_brancopardo_david_gps_4.1	2014-05-27	02:37:41	14.9741	-24.367	1680.97	828
Gato_brancopardo_david_gps_4.1	2014-05-27	02:42:44	14.9741	-24.367	1688.63	180
Gato_brancopardo_david_gps_4.1	2014-05-27	02:47:46	14.9741	-24.367	1687	540
Gato_brancopardo_david_gps_4.1	2014-05-27	02:52:50	14.9741	-24.367	1705.9	0
Gato_brancopardo_david_gps_4.1	2014-05-27	02:57:52	14.9738	-24.3673	1682.95	1116
Gato_brancopardo_david_gps_4.1	2014-05-27	03:03:00	14.9733	-24.3672	1690.46	0
Gato_brancopardo_david_gps_4.1	2014-05-27	03:08:21	14.9734	-24.3671	1726.63	540
Gato_brancopardo_david_gps_4.1	2014-05-27	03:13:33	14.9734	-24.3671	1690.43	72
Gato_brancopardo_david_gps_4.1	2014-05-27	03:18:49	14.9734	-24.3672	1689.55	2052
Gato_brancopardo_david_gps_4.1	2014-05-27	03:23:52	14.9734	-24.3671	1695.84	972
Gato_brancopardo_david_gps_4.1	2014-05-27	03:29:05	14.9734	-24.3671	1700.14	972
Gato_brancopardo_david_gps_4.1	2014-05-27	03:34:13	14.9733	-24.3672	1675.22	0
Gato_brancopardo_david_gps_4.1	2014-05-27	03:39:21	14.9733	-24.3671	1698.57	0
Gato_brancopardo_david_gps_4.1	2014-05-27	03:45:50	14.9735	-24.3673	1656.08	288
Gato_brancopardo_david_gps_4.1	2014-05-27	03:55:58	14.9734	-24.3672	1695.64	1692
Gato_brancopardo_david_gps_4.1	2014-05-27	04:06:45	14.9734	-24.3672	1683.09	2124
Gato_brancopardo_david_gps_4.1	2014-05-27	04:11:51	14.9734	-24.3675	1668.94	720
Gato_brancopardo_david_gps_4.1	2014-05-27	04:17:28	14.9732	-24.3672	1700.84	576
Gato_brancopardo_david_gps_4.1	2014-05-27	04:24:24	14.9736	-24.367	1681.91	0
Gato_brancopardo_david_gps_4.1	2014-05-27	04:29:26	14.9739	-24.3669	1678.03	0
Gato_brancopardo_david_gps_4.1	2014-05-27	04:34:27	14.9741	-24.3675	1685.54	0
Gato_brancopardo_david_gps_4.1	2014-05-27	04:39:28	14.9734	-24.3673	1685.24	0
Gato_brancopardo_david_gps_4.1	2014-05-27	04:44:29	14.9732	-24.3672	1706.02	0
Gato_brancopardo_david_gps_4.1	2014-05-27	04:49:29	14.973	-24.3679	1683.37	0
Gato_brancopardo_david_gps_4.1	2014-05-27	04:54:29	14.9732	-24.3678	1686.23	1404
Gato_brancopardo_david_gps_4.1	2014-05-27	04:59:30	14.973	-24.3673	1682.42	0
Gato_brancopardo_david_gps_4.1	2014-05-27	05:04:34	14.9731	-24.3672	1677.84	0
Gato_brancopardo_david_gps_4.1	2014-05-27	05:09:37	14.9734	-24.3671	1665.8	0
Gato_brancopardo_david_gps_4.1	2014-05-27	05:14:44	14.9734	-24.3672	1678.97	648
Gato_brancopardo_david_gps_4.1	2014-05-27	05:19:47	14.9733	-24.3673	1685.6	2700
Gato_brancopardo_david_gps_4.1	2014-05-27	05:24:50	14.9731	-24.3677	1543.44	3312
Gato_brancopardo_david_gps_4.1	2014-05-27	05:29:54	14.9733	-24.3672	1675.24	0
Gato_brancopardo_david_gps_4.1	2014-05-27	05:35:00	14.9733	-24.3671	1687.31	648
Gato_brancopardo_david_gps_4.1	2014-05-27	05:40:04	14.9734	-24.3672	1682.52	3780
Gato_brancopardo_david_gps_4.1	2014-05-27	05:45:08	14.9734	-24.3672	1682.39	0
Gato_brancopardo_david_gps_4.1	2014-05-27	05:50:11	14.9739	-24.3675	1676.22	0
Gato_brancopardo_david_gps_4.1	2014-05-27	05:55:13	14.9741	-24.3685	1681.82	0
Gato_brancopardo_david_gps_4.1	2014-05-27	06:00:16	14.9741	-24.3686	1680.23	0
Gato_brancopardo_david_gps_4.1	2014-05-27	06:05:18	14.9744	-24.3678	1678.98	0
Gato_brancopardo_david_gps_4.1	2014-05-27	06:10:21	14.9745	-24.3677	1704.91	360
Gato_brancopardo_david_gps_4.1	2014-05-27	06:15:23	14.9744	-24.3678	1681.89	0
Gato_brancopardo_david_gps_4.1	2014-05-27	06:20:26	14.9744	-24.3678	1690.17	0
Gato_brancopardo_david_gps_4.1	2014-05-27	06:25:28	14.9744	-24.3678	1672.34	0
Gato_brancopardo_david_gps_4.1	2014-05-27	06:30:31	14.9744	-24.3677	1691.57	0
Gato_brancopardo_david_gps_4.1	2014-05-27	06:35:34	14.9744	-24.3675	1674.12	144
Gato_brancopardo_david_gps_4.1	2014-05-27	06:40:39	14.9743	-24.3675	1666.95	396
Gato_brancopardo_david_gps_4.1	2014-05-27	06:45:43	14.9743	-24.3675	1677.65	0
Gato_brancopardo_david_gps_4.1	2014-05-27	06:50:49	14.9743	-24.3674	1683.56	3888
Gato_brancopardo_david_gps_4.1	2014-05-27	06:55:55	14.9743	-24.3673	1670.19	0
Gato_brancopardo_david_gps_4.1	2014-05-27	07:01:34	14.9743	-24.3676	1690.54	144
Gato_brancopardo_david_gps_4.1	2014-05-27	07:06:38	14.9739	-24.3684	1674.34	0
Gato_brancopardo_david_gps_4.1	2014-05-27	07:11:39	14.9739	-24.3687	1663.03	0
Gato_brancopardo_david_gps_4.1	2014-05-27	07:16:39	14.9739	-24.3688	1680.84	0
Gato_brancopardo_david_gps_4.1	2014-05-27	07:21:40	14.9733	-24.3688	1647.45	0
Gato_brancopardo_david_gps_4.1	2014-05-27	07:26:40	14.9731	-24.369	1681.52	0
Gato_brancopardo_david_gps_4.1	2014-05-27	07:31:42	14.9732	-24.3689	1704.77	108
Gato_brancopardo_david_gps_4.1	2014-05-27	07:36:43	14.9738	-24.3683	1667.99	4752
Gato_brancopardo_david_gps_4.1	2014-05-27	07:41:44	14.9743	-24.3673	1717.91	4032
Gato_brancopardo_david_gps_4.1	2014-05-27	07:46:46	14.9744	-24.3675	1708.24	1692
Gato_brancopardo_david_gps_4.1	2014-05-27	07:51:51	14.9743	-24.3676	1667.12	0
Gato_brancopardo_david_gps_4.1	2014-05-27	07:56:54	14.9741	-24.3675	1691.09	3204
Gato_brancopardo_david_gps_4.1	2014-05-27	08:02:00	14.9744	-24.3675	1692.39	396
Gato_brancopardo_david_gps_4.1	2014-05-27	08:07:03	14.9744	-24.3675	1686.52	1260
Gato_brancopardo_david_gps_4.1	2014-05-27	08:12:06	14.9745	-24.3676	1717.07	1368
Gato_brancopardo_david_gps_4.1	2014-05-27	08:17:10	14.9743	-24.3677	1652.53	0
Gato_brancopardo_david_gps_4.1	2014-05-27	08:22:16	14.9744	-24.3676	1677.32	0
Gato_brancopardo_david_gps_4.1	2014-05-27	08:27:23	14.9744	-24.3678	1643.38	756
Gato_brancopardo_david_gps_4.1	2014-05-27	08:32:31	14.9744	-24.3677	1666.58	360
Gato_brancopardo_david_gps_4.1	2014-05-27	08:37:40	14.9744	-24.3677	1662.74	1728
Gato_brancopardo_david_gps_4.1	2014-05-27	08:42:47	14.9744	-24.3677	1678.71	864
Gato_brancopardo_david_gps_4.1	2014-05-27	08:48:04	14.9744	-24.3676	1690.27	1764
Gato_brancopardo_david_gps_4.1	2014-05-27	08:53:12	14.9744	-24.3677	1679.56	1440
Gato_brancopardo_david_gps_4.1	2014-05-27	08:58:23	14.9744	-24.3677	1663.46	684
Gato_brancopardo_david_gps_4.1	2014-05-27	09:03:39	14.9744	-24.3676	1674.78	2772
Gato_brancopardo_david_gps_4.1	2014-05-27	09:08:53	14.9744	-24.3676	1681.87	1368
Gato_brancopardo_david_gps_4.1	2014-05-27	09:14:04	14.9745	-24.3674	1674.65	3348
Gato_brancopardo_david_gps_4.1	2014-05-27	09:19:30	14.9743	-24.3675	1702.75	1692
Gato_brancopardo_david_gps_4.1	2014-05-27	09:24:43	14.9744	-24.3677	1669.25	1620
Gato_brancopardo_david_gps_4.1	2014-05-27	09:30:03	14.9744	-24.3675	1687.38	792
Gato_brancopardo_david_gps_4.1	2014-05-27	09:35:36	14.9744	-24.3675	1679.52	1296
Gato_brancopardo_david_gps_4.1	2014-05-27	09:42:37	14.9744	-24.3675	1679.52	1296
Gato_brancopardo_david_gps_4.1	2014-05-27	09:50:32	14.9743	-24.3675	1704.54	432
Gato_brancopardo_david_gps_4.1	2014-05-27	10:00:21	14.9743	-24.3675	1712.14	720
Gato_brancopardo_david_gps_4.1	2014-05-27	10:10:20	14.9744	-24.3675	1683.81	1008
Gato_brancopardo_david_gps_4.1	2014-05-27	10:20:26	14.9712	-24.3682	2204.3	61092
Gato_brancopardo_david_gps_4.1	2014-05-27	10:32:54	14.9748	-24.3673	1636.87	900
Gato_brancopardo_david_gps_4.1	2014-05-27	10:45:43	14.9743	-24.3675	1688.08	2052
Gato_brancopardo_david_gps_4.1	2014-05-27	10:57:50	14.9743	-24.3676	1703.24	2160
Gato_brancopardo_david_gps_4.1	2014-05-27	11:15:08	14.9743	-24.3676	1669.32	5472
Gato_brancopardo_david_gps_4.1	2014-05-27	11:38:30	14.9743	-24.3674	1730.63	936
Gato_brancopardo_david_gps_4.1	2014-05-27	11:58:51	14.974	-24.3679	1693.44	324
Gato_brancopardo_david_gps_4.1	2014-05-27	12:04:07	14.9741	-24.368	1707.74	900
Gato_brancopardo_david_gps_4.1	2014-05-27	12:09:27	14.974	-24.3679	1698.6	612
Gato_brancopardo_david_gps_4.1	2014-05-27	12:19:06	14.974	-24.3679	1674.12	252
Gato_brancopardo_david_gps_4.1	2014-05-27	12:24:20	14.9741	-24.3678	1691.72	288
Gato_brancopardo_david_gps_4.1	2014-05-27	12:30:11	14.9741	-24.3679	1694.32	648
Gato_brancopardo_david_gps_4.1	2014-05-27	12:39:47	14.9738	-24.3677	1699.32	216
Gato_brancopardo_david_gps_4.1	2014-05-27	12:44:58	14.974	-24.3678	1699.3	0
Gato_brancopardo_david_gps_4.1	2014-05-27	12:50:05	14.974	-24.3677	1717.29	2484
Gato_brancopardo_david_gps_4.1	2014-05-27	12:55:27	14.974	-24.3677	1677.84	684
Gato_brancopardo_david_gps_4.1	2014-05-27	13:00:52	14.9739	-24.3678	1686.72	432
Gato_brancopardo_david_gps_4.1	2014-05-27	13:06:27	14.9737	-24.3681	1700.07	468
Gato_brancopardo_david_gps_4.1	2014-05-27	13:11:46	14.9737	-24.368	1705.28	1476
Gato_brancopardo_david_gps_4.1	2014-05-27	13:16:59	14.9738	-24.3682	1698.49	648
Gato_brancopardo_david_gps_4.1	2014-05-27	13:23:08	14.9738	-24.3681	1714.4	432
Gato_brancopardo_david_gps_4.1	2014-05-27	13:31:29	14.9738	-24.3682	1758.18	1332
Gato_brancopardo_david_gps_4.1	2014-05-27	13:40:48	14.9737	-24.3682	1705.51	2124
Gato_brancopardo_david_gps_4.1	2014-05-27	13:46:02	14.9737	-24.3682	1715.74	504
Gato_brancopardo_david_gps_4.1	2014-05-27	13:51:34	14.9738	-24.3681	1703.29	144
Gato_brancopardo_david_gps_4.1	2014-05-27	13:58:35	14.9737	-24.3682	1697.21	2340
Gato_brancopardo_david_gps_4.1	2014-05-27	14:03:46	14.9737	-24.3683	1671.13	432
Gato_brancopardo_david_gps_4.1	2014-05-27	14:09:07	14.9737	-24.3681	1700.02	1584
Gato_brancopardo_david_gps_4.1	2014-05-27	14:14:50	14.9738	-24.3683	1670.46	360
Gato_brancopardo_david_gps_4.1	2014-05-27	14:19:55	14.9737	-24.3682	1681.94	3204
Gato_brancopardo_david_gps_4.1	2014-05-27	14:25:01	14.9737	-24.3683	1669.6	900
Gato_brancopardo_david_gps_4.1	2014-05-27	14:30:07	14.9737	-24.3682	1686.34	3276
Gato_brancopardo_david_gps_4.1	2014-05-27	14:35:11	14.9737	-24.3683	1685.98	1296
Gato_brancopardo_david_gps_4.1	2014-05-27	14:40:34	14.9737	-24.3682	1687.18	504
Gato_brancopardo_david_gps_4.1	2014-05-27	14:45:39	14.9737	-24.3682	1677.9	504
Gato_brancopardo_david_gps_4.1	2014-05-27	14:50:44	14.9738	-24.3683	1671.26	0
Gato_brancopardo_david_gps_4.1	2014-05-27	14:55:50	14.9739	-24.3684	1659.77	1764
Gato_brancopardo_david_gps_4.1	2014-05-27	15:00:58	14.9738	-24.3683	1668.6	0
Gato_brancopardo_david_gps_4.1	2014-05-27	15:06:06	14.9736	-24.3682	1700.7	0
Gato_brancopardo_david_gps_4.1	2014-05-27	15:11:11	14.9736	-24.3681	1721.19	1944
Gato_brancopardo_david_gps_4.1	2014-05-27	15:16:18	14.9736	-24.368	1717.18	144
Gato_brancopardo_david_gps_4.1	2014-05-27	15:21:23	14.9737	-24.3682	1705.12	792
Gato_brancopardo_david_gps_4.1	2014-05-27	15:26:29	14.9737	-24.3681	1690.07	0
Gato_brancopardo_david_gps_4.1	2014-05-27	15:31:35	14.9736	-24.3681	1708.26	0
Gato_brancopardo_david_gps_4.1	2014-05-27	15:36:40	14.9736	-24.3681	1692.75	864
Gato_brancopardo_david_gps_4.1	2014-05-27	15:41:46	14.9737	-24.3682	1700.01	0
Gato_brancopardo_david_gps_4.1	2014-05-27	15:46:51	14.9736	-24.368	1694.21	6840
Gato_brancopardo_david_gps_4.1	2014-05-27	15:51:56	14.9737	-24.3683	1675.63	4356
Gato_brancopardo_david_gps_4.1	2014-05-27	15:57:04	14.9736	-24.3679	1718.67	0
Gato_brancopardo_david_gps_4.1	2014-05-27	16:02:20	14.9736	-24.3681	1711.85	0
Gato_brancopardo_david_gps_4.1	2014-05-27	16:07:48	14.9737	-24.3678	1747.37	288
Gato_brancopardo_david_gps_4.1	2014-05-27	16:12:57	14.9737	-24.3682	1690.33	1548
Gato_brancopardo_david_gps_4.1	2014-05-27	16:18:33	14.9737	-24.3682	1692.98	864
Gato_brancopardo_david_gps_4.1	2014-05-27	16:24:02	14.9737	-24.3682	1684.38	468
Gato_brancopardo_david_gps_4.1	2014-05-27	16:29:21	14.9736	-24.3683	1671	1116
Gato_brancopardo_david_gps_4.1	2014-05-27	16:34:32	14.9736	-24.3682	1694.37	0
Gato_brancopardo_david_gps_4.1	2014-05-27	16:39:46	14.9737	-24.3682	1687.56	972
Gato_brancopardo_david_gps_4.1	2014-05-27	16:45:40	14.9735	-24.3681	1653.04	3096
Gato_brancopardo_david_gps_4.1	2014-05-27	16:53:56	14.9736	-24.3681	1649.85	2016
Gato_brancopardo_david_gps_4.1	2014-05-27	17:02:53	14.9737	-24.3682	1703.2	1404
Gato_brancopardo_david_gps_4.1	2014-05-27	17:11:12	14.9737	-24.3683	1652.32	504
Gato_brancopardo_david_gps_4.1	2014-05-27	17:16:37	14.9737	-24.3682	1690.46	1116
Gato_brancopardo_david_gps_4.1	2014-05-27	17:23:40	14.9737	-24.3681	1723.99	828
Gato_brancopardo_david_gps_4.1	2014-05-27	17:31:38	14.9737	-24.3675	1832.08	1260
Gato_brancopardo_david_gps_4.1	2014-05-27	17:40:31	14.9735	-24.3673	1818.8	2916
Gato_brancopardo_david_gps_4.1	2014-05-27	17:52:23	14.9737	-24.3682	1694.84	1476
Gato_brancopardo_david_gps_4.1	2014-05-27	18:04:17	14.9737	-24.3681	1701.46	288
Gato_brancopardo_david_gps_4.1	2014-05-27	18:14:52	14.9737	-24.3683	1674.44	1512
Gato_brancopardo_david_gps_4.1	2014-05-27	18:25:34	14.9737	-24.3682	1700.72	540
Gato_brancopardo_david_gps_4.1	2014-05-27	18:36:01	14.9737	-24.3682	1673.54	3024
Gato_brancopardo_david_gps_4.1	2014-05-27	18:41:07	14.9742	-24.3675	1705.45	576
Gato_brancopardo_david_gps_4.1	2014-05-27	18:46:28	14.9743	-24.3675	1672.34	0
Gato_brancopardo_david_gps_4.1	2014-05-27	18:53:48	14.9745	-24.3675	1658.55	468
Gato_brancopardo_david_gps_4.1	2014-05-27	19:04:34	14.9742	-24.3675	1688.72	216
Gato_brancopardo_david_gps_4.1	2014-05-27	19:22:47	14.9742	-24.3674	1695.15	648
Gato_brancopardo_david_gps_4.1	2014-05-27	19:39:50	14.9742	-24.3675	1688.51	936
Gato_brancopardo_david_gps_4.1	2014-05-27	19:53:51	14.9744	-24.3675	1709.33	2628
Gato_brancopardo_david_gps_4.1	2014-05-27	20:10:10	14.9744	-24.3675	1658.72	7020
Gato_brancopardo_david_gps_4.1	2014-05-27	20:25:47	14.9743	-24.3675	1679.62	1116
Gato_brancopardo_david_gps_4.1	2014-05-27	20:47:35	14.9748	-24.3675	1682.36	1548
Gato_brancopardo_david_gps_4.1	2014-05-27	21:11:22	14.9748	-24.3675	1682.36	1548
Gato_brancopardo_david_gps_4.1	2014-05-27	21:19:44	14.9744	-24.3676	1713.13	1008
Gato_brancopardo_david_gps_4.1	2014-05-27	21:50:15	14.9742	-24.3675	1686.8	1404
Gato_brancopardo_david_gps_4.1	2014-05-27	22:31:32	14.9743	-24.3676	1688.5	936
Gato_brancopardo_david_gps_4.1	2014-05-27	23:06:02	14.9743	-24.3677	1644.05	4248
Gato_brancopardo_david_gps_4.1	2014-05-27	23:33:12	14.9744	-24.3677	1673.75	1512
Gato_brancopardo_david_gps_4.1	2014-05-27	23:38:18	14.9744	-24.3675	1663.45	2448
Gato_brancopardo_david_gps_4.1	2014-05-27	23:43:25	14.9743	-24.3675	1687.35	864
Gato_brancopardo_david_gps_4.1	2014-05-27	23:48:32	14.9743	-24.3676	1704.64	1044
Gato_brancopardo_david_gps_4.1	2014-05-27	23:53:40	14.9744	-24.3675	1679.55	504
Gato_brancopardo_david_gps_4.1	2014-05-27	23:58:49	14.9743	-24.3677	1725.64	1260
Gato_brancopardo_david_gps_4.1	2014-05-28	00:04:00	14.9744	-24.3677	1659.76	0
Gato_brancopardo_david_gps_4.1	2014-05-28	00:09:07	14.9743	-24.3676	1676.79	0
Gato_brancopardo_david_gps_4.1	2014-05-28	00:14:13	14.9743	-24.3676	1681.03	2952
Gato_brancopardo_david_gps_4.1	2014-05-28	00:19:23	14.9744	-24.3676	1660.44	12132
Gato_brancopardo_david_gps_4.1	2014-05-28	00:50:59	14.9744	-24.3676	1660.44	12132
Gato_brancopardo_david_gps_4.1	2014-05-28	00:59:26	14.9744	-24.3673	1673.6	7020
Gato_brancopardo_david_gps_4.1	2014-05-28	06:02:59	14.9749	-24.3677	1632.34	7020
Gato_brancopardo_david_gps_4.1	2014-05-28	06:50:04	14.9749	-24.3677	1632.34	324
Gato_brancopardo_david_gps_4.1	2014-05-28	06:55:39	14.975	-24.3677	1635.19	756
Gato_brancopardo_david_gps_4.1	2014-05-28	07:32:13	14.9795	-24.3676	2254.97	1332
Gato_brancopardo_david_gps_4.1	2014-05-28	08:12:10	14.9795	-24.3676	2254.97	1332
Gato_brancopardo_david_gps_4.1	2014-05-28	08:59:50	14.9744	-24.3678	1677.66	2124
Gato_brancopardo_david_gps_4.1	2014-05-28	09:49:37	14.9744	-24.3674	1758.83	432
Gato_brancopardo_david_gps_4.1	2014-05-28	10:37:55	14.9742	-24.3675	1689.65	0
Gato_brancopardo_david_gps_4.1	2014-05-28	10:42:59	14.9743	-24.3675	1681.96	756
Gato_brancopardo_david_gps_4.1	2014-05-28	10:48:07	14.9743	-24.3675	1690.48	180
Gato_brancopardo_david_gps_4.1	2014-05-28	10:53:32	14.9742	-24.3674	1687.62	396
Gato_brancopardo_david_gps_4.1	2014-05-28	11:11:02	14.9741	-24.3674	1705.83	216
Gato_brancopardo_david_gps_4.1	2014-05-28	11:16:23	14.9742	-24.3678	1413.13	396
Gato_brancopardo_david_gps_4.1	2014-05-28	11:26:52	14.9742	-24.3674	1619.07	216
Gato_brancopardo_david_gps_4.1	2014-05-28	11:32:03	14.9742	-24.3675	1642.4	216
Gato_brancopardo_david_gps_4.1	2014-05-28	11:37:43	14.9742	-24.3678	1629.48	3420
Gato_brancopardo_david_gps_4.1	2014-05-28	11:44:02	14.9742	-24.3677	1683.97	216
Gato_brancopardo_david_gps_4.1	2014-05-28	11:51:08	14.9743	-24.3676	1674.25	1872
Gato_brancopardo_david_gps_4.1	2014-05-28	11:56:30	14.9745	-24.3676	1652.15	576
Gato_brancopardo_david_gps_4.1	2014-05-28	12:03:04	14.9745	-24.3677	1687.63	324
Gato_brancopardo_david_gps_4.1	2014-05-28	12:10:18	14.9743	-24.3675	1727.88	6048
Gato_brancopardo_david_gps_4.1	2014-05-28	12:15:43	14.9744	-24.3674	1672.14	1152
Gato_brancopardo_david_gps_4.1	2014-05-28	12:22:06	14.9743	-24.3675	1690.82	3528
Gato_brancopardo_david_gps_4.1	2014-05-28	12:27:26	14.9743	-24.3675	1697.92	6840
Gato_brancopardo_david_gps_4.1	2014-05-28	12:33:11	14.9745	-24.3677	1657.5	0
Gato_brancopardo_david_gps_4.1	2014-05-28	12:38:16	14.9743	-24.3675	1687.6	468
Gato_brancopardo_david_gps_4.1	2014-05-28	12:43:20	14.9743	-24.3675	1668.26	288
Gato_brancopardo_david_gps_4.1	2014-05-28	12:48:28	14.9745	-24.3677	1683.08	3312
Gato_brancopardo_david_gps_4.1	2014-05-28	12:53:31	14.9743	-24.3676	1656.81	1224
Gato_brancopardo_david_gps_4.1	2014-05-28	12:58:43	14.9745	-24.3676	1646.06	972
Gato_brancopardo_david_gps_4.1	2014-05-28	13:03:55	14.9745	-24.3675	1706.39	324
Gato_brancopardo_david_gps_4.1	2014-05-28	13:09:02	14.9744	-24.3675	1684.83	3276
Gato_brancopardo_david_gps_4.1	2014-05-28	13:14:12	14.9746	-24.3675	1768.85	0
Gato_brancopardo_david_gps_4.1	2014-05-28	13:19:19	14.9742	-24.3676	1630.68	1764
Gato_brancopardo_david_gps_4.1	2014-05-28	13:24:52	14.9745	-24.3675	1653.23	1260
Gato_brancopardo_david_gps_4.1	2014-05-28	13:30:00	14.9744	-24.3676	1694.19	1656
Gato_brancopardo_david_gps_4.1	2014-05-28	13:35:07	14.9743	-24.3676	1661.53	972
Gato_brancopardo_david_gps_4.1	2014-05-28	13:40:14	14.9744	-24.3676	1702.31	3132
Gato_brancopardo_david_gps_4.1	2014-05-28	13:45:22	14.9744	-24.3676	1683.36	2772
Gato_brancopardo_david_gps_4.1	2014-05-28	13:50:30	14.9743	-24.3675	1682.83	612
Gato_brancopardo_david_gps_4.1	2014-05-28	13:55:39	14.9743	-24.3675	1712.02	1080
Gato_brancopardo_david_gps_4.1	2014-05-28	14:00:48	14.9744	-24.3677	1649.02	1332
Gato_brancopardo_david_gps_4.1	2014-05-28	14:05:53	14.9744	-24.3677	1647.9	792
Gato_brancopardo_david_gps_4.1	2014-05-28	14:10:58	14.9745	-24.3677	1675.21	1368
Gato_brancopardo_david_gps_4.1	2014-05-28	14:16:08	14.9744	-24.3676	1676.38	540
Gato_brancopardo_david_gps_4.1	2014-05-28	14:21:13	14.9745	-24.3676	1687.1	1728
Gato_brancopardo_david_gps_4.1	2014-05-28	14:26:17	14.9745	-24.3672	1788.78	0
Gato_brancopardo_david_gps_4.1	2014-05-28	14:31:22	14.9745	-24.3676	1660.75	360
Gato_brancopardo_david_gps_4.1	2014-05-28	14:36:26	14.9743	-24.3676	1682.69	1440
Gato_brancopardo_david_gps_4.1	2014-05-28	14:41:30	14.9744	-24.3677	1645.71	936
Gato_brancopardo_david_gps_4.1	2014-05-28	14:46:58	14.9743	-24.3673	1746.29	2340
Gato_brancopardo_david_gps_4.1	2014-05-28	14:52:25	14.9744	-24.3677	1625.25	1044
Gato_brancopardo_david_gps_4.1	2014-05-28	14:58:10	14.9744	-24.3675	1696.11	252
Gato_brancopardo_david_gps_4.1	2014-05-28	15:08:23	14.9744	-24.3675	1696.11	252
Gato_brancopardo_david_gps_4.1	2014-05-28	15:34:59	14.9743	-24.3675	1696.56	720
Gato_Brancopreto_antonieta_gps2.1	2014-05-29	14:53:36	14.9594	-24.3709	1759.54	144
Gato_Brancopreto_antonieta_gps2.1	2014-05-29	14:53:37	14.9594	-24.3709	1755.04	0
Gato_Brancopreto_antonieta_gps2.1	2014-05-29	14:53:38	14.9594	-24.3709	1755.04	0
Gato_Brancopreto_antonieta_gps2.1	2014-05-29	14:53:39	14.9594	-24.3709	1755.04	0
Gato_Brancopreto_antonieta_gps2.1	2014-05-29	14:53:40	14.9594	-24.3709	1755.04	0
Gato_Brancopreto_antonieta_gps2.1	2014-05-29	14:53:41	14.9594	-24.3709	1755.04	0
Gato_Brancopreto_antonieta_gps2.1	2014-05-29	14:53:42	14.9594	-24.3709	1755.04	0
Gato_Brancopreto_antonieta_gps2.1	2014-05-29	14:53:43	14.9594	-24.3709	1755.04	0
Gato_Brancopreto_antonieta_gps2.1	2014-05-29	14:53:44	14.9594	-24.3709	1755.04	0
Gato_Brancopreto_antonieta_gps2.1	2014-05-29	14:53:45	14.9594	-24.3709	1755.04	0
Gato_Brancopreto_antonieta_gps2.1	2014-05-29	14:53:46	14.9594	-24.3709	1755.04	0
Gato_Brancopreto_antonieta_gps2.1	2014-05-29	14:53:47	14.9594	-24.3709	1755.04	0
Gato_Brancopreto_antonieta_gps2.1	2014-05-29	14:53:48	14.9594	-24.3709	1755.04	0
Gato_Brancopreto_antonieta_gps2.1	2014-05-29	14:53:49	14.9594	-24.3709	1755.04	0
Gato_Brancopreto_antonieta_gps2.1	2014-05-29	14:53:50	14.9594	-24.3709	1755.04	0
Gato_Brancopreto_antonieta_gps2.1	2014-05-29	14:53:51	14.9594	-24.3709	1755.04	0
Gato_Brancopreto_antonieta_gps2.1	2014-05-29	14:53:52	14.9594	-24.3709	1755.04	0
Gato_Brancopreto_antonieta_gps2.1	2014-05-29	14:53:53	14.9594	-24.3709	1755.04	0
Gato_Brancopreto_antonieta_gps2.1	2014-05-29	14:53:53	14.9594	-24.3709	1755.04	0
Gato_Brancopreto_antonieta_gps2.1	2014-05-29	14:53:54	14.9594	-24.3709	1755.04	0
Gato_Brancopreto_antonieta_gps2.1	2014-05-29	14:53:55	14.9594	-24.3709	1755.04	0
Gato_Brancopreto_antonieta_gps2.1	2014-05-29	14:53:56	14.9594	-24.3709	1755.04	0
Gato_Brancopreto_antonieta_gps2.1	2014-05-29	14:53:57	14.9594	-24.3709	1755.04	0
Gato_Brancopreto_antonieta_gps2.1	2014-05-29	14:53:58	14.9594	-24.3709	1755.04	0
Gato_Brancopreto_antonieta_gps2.1	2014-05-29	14:54:00	14.9594	-24.3709	1755.04	0
Gato_Brancopreto_antonieta_gps2.1	2014-05-29	14:54:00	14.9594	-24.3709	1755.04	0
Gato_Brancopreto_antonieta_gps2.1	2014-05-29	14:54:02	14.9594	-24.3709	1755.04	0
Gato_Brancopreto_antonieta_gps2.1	2014-05-29	14:54:03	14.9594	-24.3709	1755.04	0
Gato_Brancopreto_antonieta_gps2.1	2014-05-29	14:54:03	14.9594	-24.3709	1755.04	0
Gato_Brancopreto_antonieta_gps2.1	2014-05-29	14:54:05	14.9594	-24.3709	1755.04	0
Gato_Brancopreto_antonieta_gps2.1	2014-05-29	14:54:06	14.9594	-24.3709	1753.62	2520
Gato_Brancopreto_antonieta_gps2.1	2014-05-29	14:54:07	14.9594	-24.3709	1753.58	3600
Gato_Brancopreto_antonieta_gps2.1	2014-05-29	14:54:08	14.9595	-24.3709	1753.15	3096
Gato_Brancopreto_antonieta_gps2.1	2014-05-29	14:54:09	14.9595	-24.3709	1752.44	1080
Gato_Brancopreto_antonieta_gps2.1	2014-05-29	14:54:10	14.9595	-24.3709	1752.57	252
Gato_Brancopreto_antonieta_gps2.1	2014-05-29	14:54:11	14.9595	-24.3709	1753.27	1620
Gato_Brancopreto_antonieta_gps2.1	2014-05-29	14:54:12	14.9595	-24.3709	1754.48	1224
Gato_Brancopreto_antonieta_gps2.1	2014-05-29	14:54:13	14.9595	-24.3709	1754.89	1368
Gato_Brancopreto_antonieta_gps2.1	2014-05-29	14:54:13	14.9595	-24.3709	1755.07	0
Gato_Brancopreto_antonieta_gps2.1	2014-05-29	14:54:15	14.9595	-24.3709	1755.02	2160
Gato_Brancopreto_antonieta_gps2.1	2014-05-29	14:54:16	14.9595	-24.3709	1754.49	2304
Gato_Brancopreto_antonieta_gps2.1	2014-05-29	14:54:17	14.9595	-24.3709	1754.78	2520
Gato_Brancopreto_antonieta_gps2.1	2014-05-29	14:54:18	14.9595	-24.3709	1753.96	2880
Gato_Brancopreto_antonieta_gps2.1	2014-05-29	14:54:19	14.9595	-24.3709	1753.97	1152
Gato_Brancopreto_antonieta_gps2.1	2014-05-29	14:54:20	14.9595	-24.3709	1753.9	972
Gato_Brancopreto_antonieta_gps2.1	2014-05-29	14:54:21	14.9595	-24.3709	1754.36	0
Gato_Brancopreto_antonieta_gps2.1	2014-05-29	14:54:22	14.9595	-24.3709	1754.36	0
Gato_Brancopreto_antonieta_gps2.1	2014-05-29	14:54:23	14.9595	-24.3709	1754.36	0
Gato_Brancopreto_antonieta_gps2.1	2014-05-29	14:54:24	14.9595	-24.3709	1754.36	0
Gato_Brancopreto_antonieta_gps2.1	2014-05-29	14:54:25	14.9595	-24.3709	1754.36	0
Gato_Brancopreto_antonieta_gps2.1	2014-05-29	14:54:25	14.9595	-24.3709	1754.36	0
Gato_Brancopreto_antonieta_gps2.1	2014-05-29	14:54:26	14.9595	-24.3709	1754.36	0
Gato_Brancopreto_antonieta_gps2.1	2014-05-29	14:54:27	14.9595	-24.3709	1754.36	0
Gato_Brancopreto_antonieta_gps2.1	2014-05-29	14:54:29	14.9595	-24.3709	1754.36	0
Gato_Brancopreto_antonieta_gps2.1	2014-05-29	14:54:30	14.9595	-24.3709	1754.36	0
Gato_Brancopreto_antonieta_gps2.1	2014-05-29	14:54:30	14.9595	-24.3709	1754.36	0
Gato_Brancopreto_antonieta_gps2.1	2014-05-29	14:54:32	14.9595	-24.3709	1754.36	0
Gato_Brancopreto_antonieta_gps2.1	2014-05-29	14:54:33	14.9595	-24.3709	1754.36	0
Gato_Brancopreto_antonieta_gps2.1	2014-05-29	14:54:34	14.9595	-24.3709	1754.36	0
Gato_Brancopreto_antonieta_gps2.1	2014-05-29	14:54:35	14.9595	-24.3709	1754.36	0
Gato_Brancopreto_antonieta_gps2.1	2014-05-29	14:54:35	14.9595	-24.3709	1754.36	0
Gato_Brancopreto_antonieta_gps2.1	2014-05-29	14:54:37	14.9595	-24.3709	1754.36	0
Gato_Brancopreto_antonieta_gps2.1	2014-05-29	14:54:37	14.9595	-24.3709	1754.55	1908
Gato_Brancopreto_antonieta_gps2.1	2014-05-29	14:54:39	14.9595	-24.3709	1754.42	2196
Gato_Brancopreto_antonieta_gps2.1	2014-05-29	14:54:40	14.9595	-24.3709	1754.54	1044
Gato_Brancopreto_antonieta_gps2.1	2014-05-29	14:54:40	14.9595	-24.3709	1754.06	1080
Gato_Brancopreto_antonieta_gps2.1	2014-05-29	14:54:42	14.9595	-24.3709	1753.98	0
Gato_Brancopreto_antonieta_gps2.1	2014-05-29	14:54:43	14.9595	-24.3709	1753.98	0
Gato_Brancopreto_antonieta_gps2.1	2014-05-29	14:54:44	14.9595	-24.3709	1753.98	0
Gato_Brancopreto_antonieta_gps2.1	2014-05-29	14:54:45	14.9595	-24.3709	1753.98	0
Gato_Brancopreto_antonieta_gps2.1	2014-05-29	14:54:45	14.9595	-24.3709	1753.27	1548
Gato_Brancopreto_antonieta_gps2.1	2014-05-29	14:54:47	14.9595	-24.3709	1753.65	1008
Gato_Brancopreto_antonieta_gps2.1	2014-05-29	14:54:48	14.9595	-24.3709	1753.74	1404
Gato_Brancopreto_antonieta_gps2.1	2014-05-29	14:54:49	14.9595	-24.3709	1754.49	0
Gato_Brancopreto_antonieta_gps2.1	2014-05-29	14:54:50	14.9595	-24.3709	1754.49	0
Gato_Brancopreto_antonieta_gps2.1	2014-05-29	14:54:50	14.9595	-24.3709	1754.49	0
Gato_Brancopreto_antonieta_gps2.1	2014-05-29	14:54:52	14.9595	-24.3709	1754.49	0
Gato_Brancopreto_antonieta_gps2.1	2014-05-29	14:54:53	14.9595	-24.3709	1754.49	0
Gato_Brancopreto_antonieta_gps2.1	2014-05-29	14:54:54	14.9595	-24.3709	1754.49	0
Gato_Brancopreto_antonieta_gps2.1	2014-05-29	14:54:55	14.9595	-24.3709	1754.49	0
Gato_Brancopreto_antonieta_gps2.1	2014-05-29	14:54:55	14.9595	-24.3709	1756.75	2088
Gato_Brancopreto_antonieta_gps2.1	2014-05-29	14:54:57	14.9595	-24.3709	1757.88	2556
Gato_Brancopreto_antonieta_gps2.1	2014-05-29	14:54:58	14.9595	-24.3709	1758.22	1260
Gato_Brancopreto_antonieta_gps2.1	2014-05-29	14:54:59	14.9595	-24.3709	1758.76	432
Gato_Brancopreto_antonieta_gps2.1	2014-05-29	14:55:00	14.9595	-24.3709	1758.41	0
Gato_Brancopreto_antonieta_gps2.1	2014-05-29	14:55:00	14.9595	-24.3709	1758.41	0
Gato_Brancopreto_antonieta_gps2.1	2014-05-29	14:55:01	14.9595	-24.3709	1758.41	0
Gato_Brancopreto_antonieta_gps2.1	2014-05-29	14:55:03	14.9595	-24.3709	1758.41	0
Gato_Brancopreto_antonieta_gps2.1	2014-05-29	14:55:04	14.9595	-24.3709	1758.41	0
Gato_Brancopreto_antonieta_gps2.1	2014-05-29	14:55:05	14.9595	-24.3709	1758.41	0
Gato_Brancopreto_antonieta_gps2.1	2014-05-29	14:55:05	14.9595	-24.3709	1758.41	0
Gato_Brancopreto_antonieta_gps2.1	2014-05-29	14:55:07	14.9595	-24.3709	1758.41	0
Gato_Brancopreto_antonieta_gps2.1	2014-05-29	14:55:08	14.9595	-24.3709	1758.41	0
Gato_Brancopreto_antonieta_gps2.1	2014-05-29	14:55:09	14.9595	-24.3709	1758.41	0
Gato_Brancopreto_antonieta_gps2.1	2014-05-29	14:55:10	14.9595	-24.3709	1758.41	0
Gato_Brancopreto_antonieta_gps2.1	2014-05-29	14:55:11	14.9595	-24.3709	1758.41	0
Gato_Brancopreto_antonieta_gps2.1	2014-05-29	14:55:12	14.9595	-24.3709	1758.41	0
Gato_Brancopreto_antonieta_gps2.1	2014-05-29	14:55:13	14.9595	-24.371	1761.23	1656
Gato_Brancopreto_antonieta_gps2.1	2014-05-29	14:55:14	14.9595	-24.371	1760.75	612
Gato_Brancopreto_antonieta_gps2.1	2014-05-29	14:55:15	14.9595	-24.3709	1759.93	756
Gato_Brancopreto_antonieta_gps2.1	2014-05-29	14:55:15	14.9595	-24.371	1759.75	0
Gato_Brancopreto_antonieta_gps2.1	2014-05-29	14:55:17	14.9595	-24.371	1759.75	0
Gato_Brancopreto_antonieta_gps2.1	2014-05-29	14:55:18	14.9595	-24.371	1759.75	0
Gato_Brancopreto_antonieta_gps2.1	2014-05-29	14:55:19	14.9595	-24.371	1759.75	0
Gato_Brancopreto_antonieta_gps2.1	2014-05-29	14:55:20	14.9595	-24.371	1759.75	0
Gato_Brancopreto_antonieta_gps2.1	2014-05-29	14:55:20	14.9595	-24.371	1759.75	0
Gato_Brancopreto_antonieta_gps2.1	2014-05-29	14:55:21	14.9595	-24.371	1759.75	0
Gato_Brancopreto_antonieta_gps2.1	2014-05-29	14:55:22	14.9595	-24.371	1759.75	0
Gato_Brancopreto_antonieta_gps2.1	2014-05-29	14:55:23	14.9595	-24.3709	1759.37	1800
Gato_Brancopreto_antonieta_gps2.1	2014-05-29	14:55:25	14.9595	-24.3709	1759.91	1440
Gato_Brancopreto_antonieta_gps2.1	2014-05-29	14:55:25	14.9595	-24.3709	1760.05	504
Gato_Brancopreto_antonieta_gps2.1	2014-05-29	14:55:27	14.9595	-24.3709	1758.94	576
Gato_Brancopreto_antonieta_gps2.1	2014-05-29	14:55:28	14.9595	-24.3709	1758.59	0
Gato_Brancopreto_antonieta_gps2.1	2014-05-29	14:55:28	14.9595	-24.3709	1758.59	0
Gato_Brancopreto_antonieta_gps2.1	2014-05-29	14:55:29	14.9595	-24.3709	1758.59	0
Gato_Brancopreto_antonieta_gps2.1	2014-05-29	14:55:30	14.9595	-24.3709	1759.8	1656
Gato_Brancopreto_antonieta_gps2.1	2014-05-29	14:55:31	14.9595	-24.3709	1760.18	1836
Gato_Brancopreto_antonieta_gps2.1	2014-05-29	14:55:32	14.9595	-24.3709	1760.35	1152
Gato_Brancopreto_antonieta_gps2.1	2014-05-29	14:55:33	14.9595	-24.3709	1760.09	2448
Gato_Brancopreto_antonieta_gps2.1	2014-05-29	14:55:35	14.9595	-24.3709	1760.45	1728
Gato_Brancopreto_antonieta_gps2.1	2014-05-29	14:55:36	14.9595	-24.3709	1759.85	2124
Gato_Brancopreto_antonieta_gps2.1	2014-05-29	14:55:37	14.9595	-24.3709	1761.02	2268
Gato_Brancopreto_antonieta_gps2.1	2014-05-29	14:55:38	14.9595	-24.3709	1761.06	2412
Gato_Brancopreto_antonieta_gps2.1	2014-05-29	14:55:38	14.9595	-24.3709	1760.86	2088
Gato_Brancopreto_antonieta_gps2.1	2014-05-29	14:55:39	14.9595	-24.3709	1761.15	1800
Gato_Brancopreto_antonieta_gps2.1	2014-05-29	14:55:40	14.9595	-24.3709	1760.8	1836
Gato_Brancopreto_antonieta_gps2.1	2014-05-29	14:55:41	14.9595	-24.371	1760.76	1116
Gato_Brancopreto_antonieta_gps2.1	2014-05-29	14:55:42	14.9595	-24.371	1760.65	216
Gato_Brancopreto_antonieta_gps2.1	2014-05-29	14:55:43	14.9595	-24.371	1760.68	0
Gato_Brancopreto_antonieta_gps2.1	2014-05-29	14:55:45	14.9595	-24.371	1760.68	0
Gato_Brancopreto_antonieta_gps2.1	2014-05-29	14:55:45	14.9595	-24.371	1761.09	1692
Gato_Brancopreto_antonieta_gps2.1	2014-05-29	14:55:46	14.9595	-24.371	1762.01	1836
Gato_Brancopreto_antonieta_gps2.1	2014-05-29	14:55:48	14.9595	-24.371	1761.37	1044
Gato_Brancopreto_antonieta_gps2.1	2014-05-29	14:55:48	14.9595	-24.371	1761.6	612
Gato_Brancopreto_antonieta_gps2.1	2014-05-29	14:55:49	14.9595	-24.371	1761.6	0
Gato_Brancopreto_antonieta_gps2.1	2014-05-29	14:55:50	14.9595	-24.371	1761.6	0
Gato_Brancopreto_antonieta_gps2.1	2014-05-29	14:55:51	14.9595	-24.371	1761.6	0
Gato_Brancopreto_antonieta_gps2.1	2014-05-29	14:55:52	14.9595	-24.371	1761.6	0
Gato_Brancopreto_antonieta_gps2.1	2014-05-29	14:55:53	14.9595	-24.371	1761.6	0
Gato_Brancopreto_antonieta_gps2.1	2014-05-29	14:55:54	14.9595	-24.371	1761.6	0
Gato_Brancopreto_antonieta_gps2.1	2014-05-29	14:55:55	14.9595	-24.371	1761.6	0
Gato_Brancopreto_antonieta_gps2.1	2014-05-29	14:55:56	14.9595	-24.371	1761.6	0
Gato_Brancopreto_antonieta_gps2.1	2014-05-29	14:55:58	14.9595	-24.371	1761.6	0
Gato_Brancopreto_antonieta_gps2.1	2014-05-29	14:55:59	14.9595	-24.371	1761.6	0
Gato_Brancopreto_antonieta_gps2.1	2014-05-29	14:56:00	14.9595	-24.371	1761.6	0
Gato_Brancopreto_antonieta_gps2.1	2014-05-29	14:56:01	14.9595	-24.371	1761.6	0
Gato_Brancopreto_antonieta_gps2.1	2014-05-29	14:56:02	14.9595	-24.371	1761.6	0
Gato_Brancopreto_antonieta_gps2.1	2014-05-29	14:56:03	14.9595	-24.371	1761.6	0
Gato_Brancopreto_antonieta_gps2.1	2014-05-29	14:56:04	14.9595	-24.371	1761.6	0
Gato_Brancopreto_antonieta_gps2.1	2014-05-29	14:56:05	14.9595	-24.371	1761.6	0
Gato_Brancopreto_antonieta_gps2.1	2014-05-29	14:56:06	14.9595	-24.371	1761.6	0
Gato_Brancopreto_antonieta_gps2.1	2014-05-29	14:56:07	14.9595	-24.371	1761.6	0
Gato_Brancopreto_antonieta_gps2.1	2014-05-29	14:56:08	14.9595	-24.371	1761.6	0
Gato_Brancopreto_antonieta_gps2.1	2014-05-29	14:56:09	14.9595	-24.371	1761.6	0
Gato_Brancopreto_antonieta_gps2.1	2014-05-29	14:56:10	14.9595	-24.371	1761.6	0
Gato_Brancopreto_antonieta_gps2.1	2014-05-29	14:56:10	14.9595	-24.371	1761.6	0
Gato_Brancopreto_antonieta_gps2.1	2014-05-29	14:56:11	14.9595	-24.371	1761.6	0
Gato_Brancopreto_antonieta_gps2.1	2014-05-29	14:56:12	14.9595	-24.371	1761.6	0
Gato_Brancopreto_antonieta_gps2.1	2014-05-29	14:56:13	14.9595	-24.371	1761.6	0
Gato_Brancopreto_antonieta_gps2.1	2014-05-29	14:56:14	14.9595	-24.371	1761.6	0
Gato_Brancopreto_antonieta_gps2.1	2014-05-29	14:56:15	14.9595	-24.371	1761.6	0
Gato_Brancopreto_antonieta_gps2.1	2014-05-29	14:56:17	14.9595	-24.371	1761.6	0
Gato_Brancopreto_antonieta_gps2.1	2014-05-29	14:56:18	14.9595	-24.371	1761.6	0
Gato_Brancopreto_antonieta_gps2.1	2014-05-29	14:56:19	14.9595	-24.371	1761.6	0
Gato_Brancopreto_antonieta_gps2.1	2014-05-29	14:56:19	14.9595	-24.371	1761.6	0
Gato_Brancopreto_antonieta_gps2.1	2014-05-29	14:56:21	14.9595	-24.371	1761.6	0
Gato_Brancopreto_antonieta_gps2.1	2014-05-29	14:56:21	14.9595	-24.371	1761.6	0
Gato_Brancopreto_antonieta_gps2.1	2014-05-29	14:56:23	14.9595	-24.371	1761.6	0
Gato_Brancopreto_antonieta_gps2.1	2014-05-29	14:56:24	14.9595	-24.371	1761.6	0
Gato_Brancopreto_antonieta_gps2.1	2014-05-29	14:56:25	14.9594	-24.3709	1760.69	1656
Gato_Brancopreto_antonieta_gps2.1	2014-05-29	14:56:25	14.9594	-24.3709	1760.39	720
Gato_Brancopreto_antonieta_gps2.1	2014-05-29	14:56:26	14.9594	-24.371	1760.41	1584
Gato_Brancopreto_antonieta_gps2.1	2014-05-29	14:56:27	14.9594	-24.371	1760.22	1728
Gato_Brancopreto_antonieta_gps2.1	2014-05-29	14:56:29	14.9594	-24.371	1759.73	1872
Gato_Brancopreto_antonieta_gps2.1	2014-05-29	14:56:30	14.9594	-24.371	1759.04	1944
Gato_Brancopreto_antonieta_gps2.1	2014-05-29	14:56:31	14.9594	-24.371	1758.95	2088
Gato_Brancopreto_antonieta_gps2.1	2014-05-29	14:56:31	14.9594	-24.371	1759.05	1728
Gato_Brancopreto_antonieta_gps2.1	2014-05-29	14:56:32	14.9594	-24.371	1759.04	792
Gato_Brancopreto_antonieta_gps2.1	2014-05-29	14:56:33	14.9594	-24.371	1759.18	504
Gato_Brancopreto_antonieta_gps2.1	2014-05-29	14:56:35	14.9594	-24.371	1759.25	0
Gato_Brancopreto_antonieta_gps2.1	2014-05-29	14:56:35	14.9594	-24.371	1759.25	0
Gato_Brancopreto_antonieta_gps2.1	2014-05-29	14:56:37	14.9594	-24.371	1759.25	0
Gato_Brancopreto_antonieta_gps2.1	2014-05-29	14:56:37	14.9594	-24.371	1759.25	0
Gato_Brancopreto_antonieta_gps2.1	2014-05-29	14:56:38	14.9594	-24.371	1759.25	0
Gato_Brancopreto_antonieta_gps2.1	2014-05-29	14:56:39	14.9594	-24.371	1759.25	0
Gato_Brancopreto_antonieta_gps2.1	2014-05-29	14:56:40	14.9594	-24.371	1759.25	0
Gato_Brancopreto_antonieta_gps2.1	2014-05-29	14:56:41	14.9594	-24.3709	1759.33	1656
Gato_Brancopreto_antonieta_gps2.1	2014-05-29	14:56:42	14.9594	-24.3709	1758.91	2052
Gato_Brancopreto_antonieta_gps2.1	2014-05-29	14:56:43	14.9594	-24.3709	1758.7	2304
Gato_Brancopreto_antonieta_gps2.1	2014-05-29	14:56:45	14.9595	-24.3709	1758.42	3240
Gato_Brancopreto_antonieta_gps2.1	2014-05-29	14:56:46	14.9595	-24.3709	1758.35	2772
Gato_Brancopreto_antonieta_gps2.1	2014-05-29	14:56:47	14.9595	-24.3709	1758.3	2088
Gato_Brancopreto_antonieta_gps2.1	2014-05-29	14:56:47	14.9595	-24.3709	1758.45	648
Gato_Brancopreto_antonieta_gps2.1	2014-05-29	14:56:48	14.9595	-24.3709	1757.4	396
Gato_Brancopreto_antonieta_gps2.1	2014-05-29	14:56:53	14.9595	-24.3709	1757.34	0
Gato_Brancopreto_antonieta_gps2.1	2014-05-29	14:56:54	14.9595	-24.3709	1757.34	0
Gato_Brancopreto_antonieta_gps2.1	2014-05-29	14:56:55	14.9595	-24.3709	1757.34	0
Gato_Brancopreto_antonieta_gps2.1	2014-05-29	14:56:56	14.9595	-24.3709	1757.34	0
Gato_Brancopreto_antonieta_gps2.1	2014-05-29	14:56:57	14.9595	-24.3709	1757.34	0
Gato_Brancopreto_antonieta_gps2.1	2014-05-29	14:56:58	14.9595	-24.3709	1757.34	0
Gato_Brancopreto_antonieta_gps2.1	2014-05-29	14:56:59	14.9595	-24.3709	1757.34	0
Gato_Brancopreto_antonieta_gps2.1	2014-05-29	14:57:00	14.9595	-24.3709	1757.34	0
Gato_Brancopreto_antonieta_gps2.1	2014-05-29	14:57:01	14.9595	-24.3709	1757.34	0
Gato_Brancopreto_antonieta_gps2.1	2014-05-29	14:57:02	14.9595	-24.3709	1757.34	0
Gato_Brancopreto_antonieta_gps2.1	2014-05-29	14:57:03	14.9595	-24.3709	1753.41	1944
Gato_Brancopreto_antonieta_gps2.1	2014-05-29	14:57:04	14.9595	-24.3709	1752.66	2808
Gato_Brancopreto_antonieta_gps2.1	2014-05-29	14:57:05	14.9595	-24.3709	1751.93	3384
Gato_Brancopreto_antonieta_gps2.1	2014-05-29	14:57:06	14.9595	-24.3709	1751.4	3384
Gato_Brancopreto_antonieta_gps2.1	2014-05-29	14:57:07	14.9595	-24.3709	1750.87	3348
Gato_Brancopreto_antonieta_gps2.1	2014-05-29	14:57:08	14.9595	-24.3709	1750.28	2952
Gato_Brancopreto_antonieta_gps2.1	2014-05-29	14:57:09	14.9595	-24.3709	1749.79	2376
Gato_Brancopreto_antonieta_gps2.1	2014-05-29	14:57:10	14.9595	-24.3709	1749.77	1764
Gato_Brancopreto_antonieta_gps2.1	2014-05-29	14:57:11	14.9595	-24.3709	1749.44	1800
Gato_Brancopreto_antonieta_gps2.1	2014-05-29	14:57:12	14.9595	-24.3709	1749.53	1116
Gato_Brancopreto_antonieta_gps2.1	2014-05-29	14:57:13	14.9595	-24.3709	1749.53	1152
Gato_Brancopreto_antonieta_gps2.1	2014-05-29	14:57:14	14.9595	-24.3709	1749.93	0
Gato_Brancopreto_antonieta_gps2.1	2014-05-29	14:57:15	14.9595	-24.3709	1749.93	0
Gato_Brancopreto_antonieta_gps2.1	2014-05-29	14:57:16	14.9595	-24.371	1750.61	2232
Gato_Brancopreto_antonieta_gps2.1	2014-05-29	14:57:20	14.9595	-24.371	1750.64	3060
Gato_Brancopreto_antonieta_gps2.1	2014-05-29	15:03:54	14.9595	-24.3708	1764.36	0
Gato_Brancopreto_antonieta_gps2.1	2014-05-29	15:58:40	14.9595	-24.3708	1764.36	0
Gato_Brancopreto_antonieta_gps2.1	2014-05-29	16:04:03	14.9663	-24.369	1729.43	2808
Gato_Brancopreto_antonieta_gps2.1	2014-05-29	16:09:13	14.9742	-24.3675	1702.06	288
Gato_Brancopreto_antonieta_gps2.1	2014-05-29	16:14:28	14.9753	-24.3678	1686.33	0
Gato_Brancopreto_antonieta_gps2.1	2014-05-29	16:19:51	14.9754	-24.3678	1707.96	684
Gato_Brancopreto_antonieta_gps2.1	2014-05-29	16:32:54	14.9754	-24.3678	1683.6	540
Gato_Brancopreto_antonieta_gps2.1	2014-05-29	16:42:50	14.9752	-24.3679	1687.17	2232
Gato_Brancopreto_antonieta_gps2.1	2014-05-29	16:49:51	14.9754	-24.3679	1687.04	360
Gato_Brancopreto_antonieta_gps2.1	2014-05-29	17:06:42	14.9754	-24.3679	1687.04	360
Gato_Brancopreto_antonieta_gps2.1	2014-05-29	17:38:50	14.9755	-24.3681	1675.68	144
Gato_Brancopreto_antonieta_gps2.1	2014-05-29	18:08:08	14.9754	-24.3679	1681.55	0
Gato_Brancopreto_antonieta_gps2.1	2014-05-29	18:13:22	14.9754	-24.3679	1653.57	0
Gato_Brancopreto_antonieta_gps2.1	2014-05-29	18:18:29	14.9755	-24.368	1679.27	360
Gato_Brancopreto_antonieta_gps2.1	2014-05-29	18:23:41	14.9755	-24.368	1684.18	324
Gato_Brancopreto_antonieta_gps2.1	2014-05-29	18:28:50	14.9755	-24.368	1679.22	0
Gato_Brancopreto_antonieta_gps2.1	2014-05-29	18:33:57	14.9755	-24.368	1681.05	0
Gato_Brancopreto_antonieta_gps2.1	2014-05-29	18:39:03	14.9754	-24.368	1680.29	2052
Gato_Brancopreto_antonieta_gps2.1	2014-05-29	18:44:33	14.9755	-24.368	1679.71	1080
Gato_Brancopreto_antonieta_gps2.1	2014-05-29	18:49:39	14.9755	-24.368	1678.73	0
Gato_Brancopreto_antonieta_gps2.1	2014-05-29	18:54:44	14.9754	-24.368	1682.92	432
Gato_Brancopreto_antonieta_gps2.1	2014-05-29	18:59:48	14.9754	-24.368	1694.31	3240
Gato_Brancopreto_antonieta_gps2.1	2014-05-29	19:04:58	14.9755	-24.3679	1665.56	324
Gato_Brancopreto_antonieta_gps2.1	2014-05-29	19:10:05	14.9755	-24.3679	1684.45	972
Gato_Brancopreto_antonieta_gps2.1	2014-05-29	19:15:16	14.9754	-24.368	1648.53	468
Gato_Brancopreto_antonieta_gps2.1	2014-05-29	19:20:23	14.9753	-24.368	1684.93	360
Gato_Brancopreto_antonieta_gps2.1	2014-05-29	19:25:57	14.9754	-24.3679	1684.9	432
Gato_Brancopreto_antonieta_gps2.1	2014-05-29	19:31:02	14.9753	-24.3679	1686.82	0
Gato_Brancopreto_antonieta_gps2.1	2014-05-29	19:36:13	14.9753	-24.368	1676.89	792
Gato_Brancopreto_antonieta_gps2.1	2014-05-29	19:41:26	14.9754	-24.368	1669.52	2124
Gato_Brancopreto_antonieta_gps2.1	2014-05-29	19:46:31	14.9753	-24.3679	1676.66	1656
Gato_Brancopreto_antonieta_gps2.1	2014-05-29	19:51:36	14.9754	-24.3679	1696.55	2160
Gato_Brancopreto_antonieta_gps2.1	2014-05-29	19:56:41	14.9753	-24.3681	1668.27	720
Gato_Brancopreto_antonieta_gps2.1	2014-05-29	20:01:48	14.9753	-24.3678	1719.2	324
Gato_Brancopreto_antonieta_gps2.1	2014-05-29	20:07:13	14.9753	-24.3677	1731.07	288
Gato_Brancopreto_antonieta_gps2.1	2014-05-29	20:12:37	14.9752	-24.3682	1629.96	468
Gato_Brancopreto_antonieta_gps2.1	2014-05-29	20:18:02	14.9753	-24.3679	1674.45	1440
Gato_Brancopreto_antonieta_gps2.1	2014-05-29	20:23:44	14.9754	-24.3679	1687.64	0
Gato_Brancopreto_antonieta_gps2.1	2014-05-29	20:28:50	14.9753	-24.3679	1683.96	396
Gato_Brancopreto_antonieta_gps2.1	2014-05-29	20:33:54	14.9752	-24.3679	1654.7	1332
Gato_Brancopreto_antonieta_gps2.1	2014-05-29	20:38:57	14.9753	-24.3679	1681.76	360
Gato_Brancopreto_antonieta_gps2.1	2014-05-29	20:44:01	14.9753	-24.368	1685.44	216
Gato_Brancopreto_antonieta_gps2.1	2014-05-29	20:49:07	14.9755	-24.368	1692.15	0
Gato_Brancopreto_antonieta_gps2.1	2014-05-29	20:54:09	14.9754	-24.3679	1715.77	1116
Gato_Brancopreto_antonieta_gps2.1	2014-05-29	20:59:15	14.9755	-24.368	1690.44	1224
Gato_Brancopreto_antonieta_gps2.1	2014-05-29	21:04:22	14.9755	-24.368	1696.96	144
Gato_Brancopreto_antonieta_gps2.1	2014-05-29	21:09:41	14.9755	-24.368	1700.89	468
Gato_Brancopreto_antonieta_gps2.1	2014-05-29	21:15:01	14.9756	-24.368	1681.29	3060
Gato_Brancopreto_antonieta_gps2.1	2014-05-29	21:20:23	14.9755	-24.368	1693.85	2592
Gato_Brancopreto_antonieta_gps2.1	2014-05-29	21:25:51	14.9755	-24.368	1694.37	1296
Gato_Brancopreto_antonieta_gps2.1	2014-05-29	21:31:28	14.9755	-24.3679	1691.41	576
Gato_Brancopreto_antonieta_gps2.1	2014-05-29	21:38:04	14.9754	-24.368	1676.4	0
Gato_Brancopreto_antonieta_gps2.1	2014-05-29	21:43:05	14.9753	-24.368	1675.02	0
Gato_Brancopreto_antonieta_gps2.1	2014-05-29	21:48:06	14.9755	-24.368	1671.06	0
Gato_Brancopreto_antonieta_gps2.1	2014-05-29	21:53:09	14.9752	-24.368	1661.74	3492
Gato_Brancopreto_antonieta_gps2.1	2014-05-29	21:58:36	14.9753	-24.3678	1683.09	1368
Gato_Brancopreto_antonieta_gps2.1	2014-05-29	22:03:47	14.9753	-24.3678	1696.43	792
Gato_Brancopreto_antonieta_gps2.1	2014-05-29	22:09:13	14.9754	-24.3678	1692.2	324
Gato_Brancopreto_antonieta_gps2.1	2014-05-29	22:14:21	14.9756	-24.3679	1698.64	0
Gato_Brancopreto_antonieta_gps2.1	2014-05-29	22:19:24	14.9754	-24.3679	1675.35	0
Gato_Brancopreto_antonieta_gps2.1	2014-05-29	22:24:28	14.9752	-24.368	1660.74	0
Gato_Brancopreto_antonieta_gps2.1	2014-05-29	22:29:33	14.9754	-24.3678	1685.23	2052
Gato_Brancopreto_antonieta_gps2.1	2014-05-29	22:34:50	14.9755	-24.3679	1724	3456
Gato_Brancopreto_antonieta_gps2.1	2014-05-29	22:39:55	14.9757	-24.3674	1773.11	4464
Gato_Brancopreto_antonieta_gps2.1	2014-05-29	22:45:11	14.9755	-24.368	1674.65	504
Gato_Brancopreto_antonieta_gps2.1	2014-05-29	22:50:17	14.9755	-24.368	1675.16	2484
Gato_Brancopreto_antonieta_gps2.1	2014-05-29	22:55:22	14.9755	-24.368	1662.82	0
Gato_Brancopreto_antonieta_gps2.1	2014-05-29	23:00:38	14.9751	-24.3672	1683.63	1908
Gato_Brancopreto_antonieta_gps2.1	2014-05-29	23:05:58	14.9756	-24.368	1454.72	1224
Gato_Brancopreto_antonieta_gps2.1	2014-05-29	23:11:23	14.9758	-24.3675	1665	1584
Gato_Brancopreto_antonieta_gps2.1	2014-05-29	23:17:06	14.9756	-24.3669	1738.65	3060
Gato_Brancopreto_antonieta_gps2.1	2014-05-29	23:23:28	14.9759	-24.3672	1661.8	1404
Gato_Brancopreto_antonieta_gps2.1	2014-05-29	23:28:37	14.9759	-24.367	1727.22	540
Gato_Brancopreto_antonieta_gps2.1	2014-05-29	23:34:06	14.9757	-24.3675	1668.2	1008
Gato_Brancopreto_antonieta_gps2.1	2014-05-29	23:40:41	14.9757	-24.3675	1636.31	576
Gato_Brancopreto_antonieta_gps2.1	2014-05-29	23:48:07	14.9757	-24.3676	1658.77	1188
Gato_Brancopreto_antonieta_gps2.1	2014-05-29	23:55:22	14.9757	-24.3676	1656.73	2232
Gato_Brancopreto_antonieta_gps2.1	2014-05-30	00:03:19	14.9757	-24.3676	1666.9	396
Gato_Brancopreto_antonieta_gps2.1	2014-05-30	00:11:10	14.9754	-24.3675	1665.23	1908
Gato_Brancopreto_antonieta_gps2.1	2014-05-30	00:19:04	14.9751	-24.3672	1666.93	1152
Gato_Brancopreto_antonieta_gps2.1	2014-05-30	00:27:22	14.9751	-24.3676	1684.99	4464
Gato_Brancopreto_antonieta_gps2.1	2014-05-30	00:34:52	14.9755	-24.368	1668.55	0
Gato_Brancopreto_antonieta_gps2.1	2014-05-30	00:39:56	14.9754	-24.3679	1669.24	180
Gato_Brancopreto_antonieta_gps2.1	2014-05-30	00:45:03	14.9754	-24.3678	1671.43	1584
Gato_Brancopreto_antonieta_gps2.1	2014-05-30	00:50:06	14.9755	-24.3676	1664.18	720
Gato_Brancopreto_antonieta_gps2.1	2014-05-30	00:55:08	14.9755	-24.3678	1672.81	216
Gato_Brancopreto_antonieta_gps2.1	2014-05-30	01:00:32	14.9754	-24.3678	1672.39	432
Gato_Brancopreto_antonieta_gps2.1	2014-05-30	01:05:37	14.9755	-24.3676	1672.76	396
Gato_Brancopreto_antonieta_gps2.1	2014-05-30	01:10:42	14.9754	-24.3677	1663.88	0
Gato_Brancopreto_antonieta_gps2.1	2014-05-30	01:15:45	14.9755	-24.3676	1667.66	0
Gato_Brancopreto_antonieta_gps2.1	2014-05-30	01:20:48	14.9755	-24.3676	1670.12	0
Gato_Brancopreto_antonieta_gps2.1	2014-05-30	01:25:53	14.9755	-24.3677	1663.01	756
Gato_Brancopreto_antonieta_gps2.1	2014-05-30	01:30:56	14.9755	-24.3677	1670.24	0
Gato_Brancopreto_antonieta_gps2.1	2014-05-30	01:35:59	14.9754	-24.3676	1697.03	0
Gato_Brancopreto_antonieta_gps2.1	2014-05-30	01:41:02	14.9754	-24.3677	1678.46	0
Gato_Brancopreto_antonieta_gps2.1	2014-05-30	01:46:05	14.9755	-24.3677	1668.9	252
Gato_Brancopreto_antonieta_gps2.1	2014-05-30	01:51:09	14.9755	-24.3677	1668.75	288
Gato_Brancopreto_antonieta_gps2.1	2014-05-30	01:56:12	14.9754	-24.3676	1661.28	468
Gato_Brancopreto_antonieta_gps2.1	2014-05-30	02:01:19	14.9754	-24.3676	1677.88	0
Gato_Brancopreto_antonieta_gps2.1	2014-05-30	02:06:24	14.9754	-24.3675	1668.23	396
Gato_Brancopreto_antonieta_gps2.1	2014-05-30	02:11:27	14.9756	-24.3677	1687.13	936
Gato_Brancopreto_antonieta_gps2.1	2014-05-30	02:16:31	14.9755	-24.3676	1658.13	468
Gato_Brancopreto_antonieta_gps2.1	2014-05-30	02:21:35	14.9755	-24.3676	1683.83	0
Gato_Brancopreto_antonieta_gps2.1	2014-05-30	02:26:38	14.9755	-24.3676	1669.52	0
Gato_Brancopreto_antonieta_gps2.1	2014-05-30	02:31:43	14.9754	-24.3677	1665.69	324
Gato_Brancopreto_antonieta_gps2.1	2014-05-30	02:36:49	14.9754	-24.3676	1681.46	0
Gato_Brancopreto_antonieta_gps2.1	2014-05-30	02:41:52	14.9753	-24.3676	1678	0
Gato_Brancopreto_antonieta_gps2.1	2014-05-30	02:46:54	14.9754	-24.3677	1673.86	0
Gato_Brancopreto_antonieta_gps2.1	2014-05-30	02:51:58	14.9755	-24.3677	1680.86	0
Gato_Brancopreto_antonieta_gps2.1	2014-05-30	02:57:00	14.9754	-24.3676	1674.41	0
Gato_Brancopreto_antonieta_gps2.1	2014-05-30	03:02:09	14.9755	-24.3677	1673.48	0
Gato_Brancopreto_antonieta_gps2.1	2014-05-30	03:07:11	14.9754	-24.3676	1665.69	0
Gato_Brancopreto_antonieta_gps2.1	2014-05-30	03:12:17	14.9755	-24.3677	1676.45	0
Gato_Brancopreto_antonieta_gps2.1	2014-05-30	03:17:19	14.9755	-24.3677	1682.05	360
Gato_Brancopreto_antonieta_gps2.1	2014-05-30	03:22:21	14.9755	-24.3677	1681.48	72
Gato_Brancopreto_antonieta_gps2.1	2014-05-30	03:27:26	14.9755	-24.3676	1685.19	0
Gato_Brancopreto_antonieta_gps2.1	2014-05-30	03:32:28	14.9755	-24.3676	1671.4	648
Gato_Brancopreto_antonieta_gps2.1	2014-05-30	03:37:41	14.9754	-24.3675	1688.92	324
Gato_Brancopreto_antonieta_gps2.1	2014-05-30	03:42:45	14.9754	-24.3677	1670.15	0
Gato_Brancopreto_antonieta_gps2.1	2014-05-30	03:47:47	14.9754	-24.3678	1660.33	1080
Gato_Brancopreto_antonieta_gps2.1	2014-05-30	03:52:51	14.9754	-24.3677	1675.96	0
Gato_Brancopreto_antonieta_gps2.1	2014-05-30	03:57:55	14.9754	-24.3676	1677.61	0
Gato_Brancopreto_antonieta_gps2.1	2014-05-30	04:03:00	14.9755	-24.3676	1667.04	1368
Gato_Brancopreto_antonieta_gps2.1	2014-05-30	04:08:34	14.9754	-24.3677	1673.45	504
Gato_Brancopreto_antonieta_gps2.1	2014-05-30	04:13:36	14.9755	-24.3677	1665.56	0
Gato_Brancopreto_antonieta_gps2.1	2014-05-30	04:18:38	14.9754	-24.3677	1668.76	0
Gato_Brancopreto_antonieta_gps2.1	2014-05-30	04:23:39	14.9754	-24.3681	1668.85	0
Gato_Brancopreto_antonieta_gps2.1	2014-05-30	04:28:39	14.9755	-24.368	1686.1	324
Gato_Brancopreto_antonieta_gps2.1	2014-05-30	04:33:39	14.9758	-24.3677	1669.05	1836
Gato_Brancopreto_antonieta_gps2.1	2014-05-30	04:38:39	14.9757	-24.3677	1656.26	0
Gato_Brancopreto_antonieta_gps2.1	2014-05-30	04:43:38	14.9757	-24.3674	1659.61	0
Gato_Brancopreto_antonieta_gps2.1	2014-05-30	04:48:51	14.9749	-24.3671	1561.12	1548
Gato_Brancopreto_antonieta_gps2.1	2014-05-30	04:53:58	14.9748	-24.3671	1509.31	324
Gato_Brancopreto_antonieta_gps2.1	2014-05-30	04:59:16	14.9749	-24.3672	1738.81	1116
Gato_Brancopreto_antonieta_gps2.1	2014-05-30	05:04:21	14.975	-24.3672	1750.53	720
Gato_Brancopreto_antonieta_gps2.1	2014-05-30	05:09:25	14.9748	-24.3673	1637.88	2664
Gato_Brancopreto_antonieta_gps2.1	2014-05-30	05:14:29	14.9751	-24.3673	1667.37	0
Gato_Brancopreto_antonieta_gps2.1	2014-05-30	05:19:31	14.9753	-24.3675	1691.57	0
Gato_Brancopreto_antonieta_gps2.1	2014-05-30	05:24:32	14.9754	-24.3675	1685.26	0
Gato_Brancopreto_antonieta_gps2.1	2014-05-30	05:29:32	14.9754	-24.3675	1681.12	0
Gato_Brancopreto_antonieta_gps2.1	2014-05-30	05:34:32	14.9754	-24.3675	1679.98	0
Gato_Brancopreto_antonieta_gps2.1	2014-05-30	05:39:32	14.9754	-24.3675	1678.66	0
Gato_Brancopreto_antonieta_gps2.1	2014-05-30	05:44:32	14.9754	-24.3675	1681.67	0
Gato_Brancopreto_antonieta_gps2.1	2014-05-30	05:49:32	14.9753	-24.3675	1681.55	0
Gato_Brancopreto_antonieta_gps2.1	2014-05-30	05:54:31	14.9754	-24.3675	1679.49	0
Gato_Brancopreto_antonieta_gps2.1	2014-05-30	05:59:32	14.9757	-24.3676	1675.75	0
Gato_Brancopreto_antonieta_gps2.1	2014-05-30	06:04:38	14.9757	-24.3672	1698.4	360
Gato_Brancopreto_antonieta_gps2.1	2014-05-30	06:09:45	14.9758	-24.3677	1687.16	0
Gato_Brancopreto_antonieta_gps2.1	2014-05-30	06:14:52	14.9761	-24.3676	1677.72	0
Gato_Brancopreto_antonieta_gps2.1	2014-05-30	06:19:58	14.9762	-24.3677	1673.04	0
Gato_Brancopreto_antonieta_gps2.1	2014-05-30	06:25:03	14.9759	-24.3677	1671.02	0
Gato_Brancopreto_antonieta_gps2.1	2014-05-30	06:30:08	14.9757	-24.3677	1668.4	0
Gato_Brancopreto_antonieta_gps2.1	2014-05-30	06:35:14	14.9755	-24.3677	1670.04	1476
Gato_Brancopreto_antonieta_gps2.1	2014-05-30	06:40:20	14.9754	-24.368	1669.92	3168
Gato_Brancopreto_antonieta_gps2.1	2014-05-30	06:45:35	14.9755	-24.3679	1690.27	648
Gato_Brancopreto_antonieta_gps2.1	2014-05-30	06:51:02	14.9757	-24.3681	1740.11	6336
Gato_Brancopreto_antonieta_gps2.1	2014-05-30	06:56:16	14.9752	-24.368	1646.38	0
Gato_Brancopreto_antonieta_gps2.1	2014-05-30	07:03:22	14.9753	-24.3679	1672.75	648
Gato_Brancopreto_antonieta_gps2.1	2014-05-30	07:15:18	14.9753	-24.3679	1669.65	324
Gato_Brancopreto_antonieta_gps2.1	2014-05-30	07:20:27	14.9753	-24.3679	1676.49	1728
Gato_Brancopreto_antonieta_gps2.1	2014-05-30	07:25:29	14.9754	-24.3679	1682.08	0
Gato_Brancopreto_antonieta_gps2.1	2014-05-30	07:30:33	14.9753	-24.3679	1673.52	216
Gato_Brancopreto_antonieta_gps2.1	2014-05-30	07:35:36	14.9753	-24.3679	1675.63	4248
Gato_Brancopreto_antonieta_gps2.1	2014-05-30	07:40:38	14.9754	-24.3679	1679.57	144
Gato_Brancopreto_antonieta_gps2.1	2014-05-30	07:45:39	14.9753	-24.368	1671.97	1188
Gato_Brancopreto_antonieta_gps2.1	2014-05-30	07:50:40	14.9753	-24.3679	1715.34	0
Gato_Brancopreto_antonieta_gps2.1	2014-05-30	07:55:47	14.9753	-24.3679	1678.23	1800
Gato_Brancopreto_antonieta_gps2.1	2014-05-30	08:00:54	14.9752	-24.3684	1620.99	2052
Gato_Brancopreto_antonieta_gps2.1	2014-05-30	08:05:58	14.9753	-24.3679	1675.38	1980
Gato_Brancopreto_antonieta_gps2.1	2014-05-30	08:11:05	14.9754	-24.368	1693.9	1332
Gato_Brancopreto_antonieta_gps2.1	2014-05-30	08:16:10	14.9753	-24.368	1676.77	2988
Gato_Brancopreto_antonieta_gps2.1	2014-05-30	08:21:17	14.9752	-24.368	1633.18	2340
Gato_Brancopreto_antonieta_gps2.1	2014-05-30	08:26:44	14.9753	-24.3678	1681.17	2160
Gato_Brancopreto_antonieta_gps2.1	2014-05-30	08:32:28	14.9754	-24.3679	1686.03	468
Gato_Brancopreto_antonieta_gps2.1	2014-05-30	08:38:52	14.9752	-24.3679	1681.7	1188
Gato_Brancopreto_antonieta_gps2.1	2014-05-30	08:44:03	14.9753	-24.368	1669.35	1692
Gato_Brancopreto_antonieta_gps2.1	2014-05-30	08:49:11	14.9753	-24.3681	1672.34	0
Gato_Brancopreto_antonieta_gps2.1	2014-05-30	08:54:32	14.9753	-24.368	1668.44	396
Gato_Brancopreto_antonieta_gps2.1	2014-05-30	08:59:52	14.9753	-24.3679	1663.27	720
Gato_Brancopreto_antonieta_gps2.1	2014-05-30	09:05:40	14.9752	-24.3681	1646.17	828
Gato_Brancopreto_antonieta_gps2.1	2014-05-30	09:13:21	14.9753	-24.368	1680.8	576
Gato_Brancopreto_antonieta_gps2.1	2014-05-30	09:25:56	14.9754	-24.3679	1666.57	1260
Gato_Brancopreto_antonieta_gps2.1	2014-05-30	09:40:11	14.9753	-24.368	1684.75	864
Gato_Brancopreto_antonieta_gps2.1	2014-05-30	09:52:55	14.9754	-24.3681	1672.18	1116
Gato_Brancopreto_antonieta_gps2.1	2014-05-30	10:05:27	14.9753	-24.368	1674.97	0
Gato_Brancopreto_antonieta_gps2.1	2014-05-30	10:19:47	14.9753	-24.3679	1666.07	540
Gato_Brancopreto_antonieta_gps2.1	2014-05-30	10:24:59	14.9754	-24.368	1687.66	1620
Gato_Brancopreto_antonieta_gps2.1	2014-05-30	10:30:12	14.9753	-24.368	1685.19	324
Gato_Brancopreto_antonieta_gps2.1	2014-05-30	10:36:20	14.9753	-24.368	1681.07	1728
Gato_Brancopreto_antonieta_gps2.1	2014-05-30	10:47:34	14.9753	-24.368	1654.17	432
Gato_Brancopreto_antonieta_gps2.1	2014-05-30	10:59:24	14.9753	-24.368	1678.74	1188
Gato_Brancopreto_antonieta_gps2.1	2014-05-30	11:10:24	14.9753	-24.3678	1744.67	468
Gato_Brancopreto_antonieta_gps2.1	2014-05-30	11:22:02	14.9753	-24.3679	1714.47	1944
Gato_Brancopreto_antonieta_gps2.1	2014-05-30	11:32:16	14.9753	-24.368	1659.46	144
Gato_Brancopreto_antonieta_gps2.1	2014-05-30	11:37:26	14.9753	-24.368	1663.25	1008
Gato_Brancopreto_antonieta_gps2.1	2014-05-30	11:42:50	14.9755	-24.3681	1614.76	1692
Gato_Brancopreto_antonieta_gps2.1	2014-05-30	11:54:35	14.9755	-24.3681	1614.76	1692
Gato_Brancopreto_antonieta_gps2.1	2014-05-30	12:19:36	14.9753	-24.368	1670.91	1404
Gato_Brancopreto_antonieta_gps2.1	2014-05-30	12:24:42	14.9752	-24.3675	1728.47	6804
Gato_Brancopreto_antonieta_gps2.1	2014-05-30	12:29:47	14.9754	-24.3678	1662.89	720
Gato_Brancopreto_antonieta_gps2.1	2014-05-30	12:38:58	14.9754	-24.3678	1662.89	720
Gato_Brancopreto_antonieta_gps2.1	2014-05-30	13:05:57	14.9753	-24.3679	1683.34	504
Gato_Brancopreto_antonieta_gps2.1	2014-05-30	13:34:35	14.9753	-24.368	1671.85	72
Gato_Brancopreto_antonieta_gps2.1	2014-05-30	13:54:59	14.9753	-24.3678	1691.75	360
Gato_Brancopreto_antonieta_gps2.1	2014-05-30	14:00:03	14.9753	-24.3679	1695.16	612
Gato_Brancopreto_antonieta_gps2.1	2014-05-30	14:05:08	14.9753	-24.368	1670.35	1008
Gato_Brancopreto_antonieta_gps2.1	2014-05-30	14:10:32	14.9753	-24.3681	1640.46	900
Gato_Brancopreto_antonieta_gps2.1	2014-05-30	14:19:40	14.9753	-24.368	1663.67	936
Gato_Brancopreto_antonieta_gps2.1	2014-05-30	14:24:44	14.9753	-24.3679	1686.01	180
Gato_Brancopreto_antonieta_gps2.1	2014-05-30	14:29:47	14.9753	-24.3678	1709.48	972
Gato_Brancopreto_antonieta_gps2.1	2014-05-30	14:34:51	14.9753	-24.3679	1679.52	0
Gato_Brancopreto_antonieta_gps2.1	2014-05-30	14:39:56	14.9753	-24.368	1662.95	0
Gato_Brancopreto_antonieta_gps2.1	2014-05-30	14:45:00	14.9753	-24.3679	1679.6	0
Gato_Brancopreto_antonieta_gps2.1	2014-05-30	14:50:05	14.9753	-24.3679	1683.3	0
Gato_Brancopreto_antonieta_gps2.1	2014-05-30	14:55:10	14.9753	-24.3679	1689.42	0
Gato_Brancopreto_antonieta_gps2.1	2014-05-30	15:00:17	14.9753	-24.3679	1680.11	0
Gato_Brancopreto_antonieta_gps2.1	2014-05-30	15:05:23	14.9754	-24.3678	1679.36	648
Gato_Brancopreto_antonieta_gps2.1	2014-05-30	15:10:46	14.9753	-24.368	1710.15	1080
Gato_Brancopreto_antonieta_gps2.1	2014-05-30	15:15:51	14.9754	-24.368	1674.3	1332
Gato_Brancopreto_antonieta_gps2.1	2014-05-30	15:21:04	14.9754	-24.3678	1697.54	864
Gato_Brancopreto_antonieta_gps2.1	2014-05-30	15:26:15	14.9753	-24.3679	1680.96	1296
Gato_Brancopreto_antonieta_gps2.1	2014-05-30	15:31:31	14.9753	-24.3678	1688.35	288
Gato_Brancopreto_antonieta_gps2.1	2014-05-30	15:36:42	14.9753	-24.3679	1673.19	2664
Gato_Brancopreto_antonieta_gps2.1	2014-05-30	15:41:46	14.9753	-24.3679	1676.15	2808
Gato_Brancopreto_antonieta_gps2.1	2014-05-30	15:46:51	14.9753	-24.3679	1675.89	1188
Gato_Brancopreto_antonieta_gps2.1	2014-05-30	15:51:54	14.9753	-24.3679	1680.84	0
Gato_Brancopreto_antonieta_gps2.1	2014-05-30	15:57:00	14.9753	-24.3679	1684.73	0
Gato_Brancopreto_antonieta_gps2.1	2014-05-30	16:02:17	14.9752	-24.3679	1686.73	864
Gato_Brancopreto_antonieta_gps2.1	2014-05-30	16:07:45	14.9753	-24.3679	1685.18	864
Gato_Brancopreto_antonieta_gps2.1	2014-05-30	16:13:39	14.9752	-24.368	1656.19	432
Gato_Brancopreto_antonieta_gps2.1	2014-05-30	16:21:54	14.9753	-24.3679	1683.72	612
Gato_Brancopreto_antonieta_gps2.1	2014-05-30	16:34:29	14.9753	-24.3679	1683.72	612
Gato_Brancopreto_antonieta_gps2.1	2014-05-30	17:00:46	14.9753	-24.3679	1668.3	468
Gato_Brancopreto_antonieta_gps2.1	2014-05-30	17:28:30	14.9753	-24.3679	1701.16	756
Gato_Brancopreto_antonieta_gps2.1	2014-05-30	17:33:41	14.9754	-24.3681	1720.71	1368
Gato_Brancopreto_antonieta_gps2.1	2014-05-30	17:38:52	14.9753	-24.368	1683.88	5940
Gato_Brancopreto_antonieta_gps2.1	2014-05-30	17:44:02	14.9753	-24.368	1680.32	900
Gato_Brancopreto_antonieta_gps2.1	2014-05-30	17:49:23	14.9753	-24.3679	1695.52	648
Gato_Brancopreto_antonieta_gps2.1	2014-05-30	17:59:41	14.9752	-24.3679	1690.85	1332
Gato_Brancopreto_antonieta_gps2.1	2014-05-30	18:12:26	14.9752	-24.3679	1675.3	864
Gato_Brancopreto_antonieta_gps2.1	2014-05-30	18:28:15	14.9752	-24.3679	1682.31	0
Gato_Brancopreto_antonieta_gps2.1	2014-05-30	18:33:42	14.9749	-24.3678	1672.24	2376
Gato_Brancopreto_antonieta_gps2.1	2014-05-30	18:46:36	14.9753	-24.3679	1678.64	2232
Gato_Brancopreto_antonieta_gps2.1	2014-05-30	19:08:29	14.9752	-24.368	1684.52	1188
Gato_Brancopreto_antonieta_gps2.1	2014-05-30	19:28:49	14.9753	-24.368	1695.7	828
Gato_Brancopreto_antonieta_gps2.1	2014-05-30	19:45:16	14.9753	-24.368	1695.31	972
Gato_Brancopreto_antonieta_gps2.1	2014-05-30	20:01:50	14.9754	-24.3675	1788.39	0
Gato_Brancopreto_antonieta_gps2.1	2014-05-30	20:16:08	14.9754	-24.3679	1700.74	0
Gato_Brancopreto_antonieta_gps2.1	2014-05-30	20:21:17	14.9754	-24.3679	1727.59	612
Gato_Brancopreto_antonieta_gps2.1	2014-05-30	20:29:57	14.9754	-24.368	1688.42	612
Gato_Brancopreto_antonieta_gps2.1	2014-05-30	20:34:57	14.9754	-24.3679	1691.75	1548
Gato_Brancopreto_antonieta_gps2.1	2014-05-30	20:39:57	14.9754	-24.3679	1705.35	3456
Gato_Brancopreto_antonieta_gps2.1	2014-05-30	20:44:56	14.9753	-24.368	1688.75	0
Gato_Brancopreto_antonieta_gps2.1	2014-05-30	20:49:54	14.9753	-24.368	1691.76	0
Gato_Brancopreto_antonieta_gps2.1	2014-05-30	20:54:51	14.9754	-24.368	1687	144
Gato_Brancopreto_antonieta_gps2.1	2014-05-30	21:00:35	14.9754	-24.3679	1694.99	360
Gato_Brancopreto_antonieta_gps2.1	2014-05-30	21:05:51	14.9754	-24.3679	1683.35	396
Gato_Brancopreto_antonieta_gps2.1	2014-05-30	21:10:48	14.9752	-24.3678	1690.78	1116
Gato_Brancopreto_antonieta_gps2.1	2014-05-30	21:15:46	14.9754	-24.3679	1701.92	0
Gato_Brancopreto_antonieta_gps2.1	2014-05-30	21:20:45	14.9752	-24.3678	1695	0
Gato_Brancopreto_antonieta_gps2.1	2014-05-30	21:25:51	14.9753	-24.3679	1682.81	648
Gato_Brancopreto_antonieta_gps2.1	2014-05-30	21:30:52	14.9753	-24.3679	1684.9	0
Gato_Brancopreto_antonieta_gps2.1	2014-05-30	21:36:11	14.9754	-24.3679	1684.38	2664
Gato_Brancopreto_antonieta_gps2.1	2014-05-30	21:41:09	14.9752	-24.3679	1683.79	8964
Gato_Brancopreto_antonieta_gps2.1	2014-05-30	21:46:32	14.9752	-24.3679	1686.56	1152
Gato_Brancopreto_antonieta_gps2.1	2014-05-30	21:51:41	14.9752	-24.3679	1679.56	144
Gato_Brancopreto_antonieta_gps2.1	2014-05-30	21:57:09	14.9753	-24.3679	1688.24	540
Gato_Brancopreto_antonieta_gps2.1	2014-05-30	22:02:38	14.9753	-24.3679	1691.18	1116
Gato_Brancopreto_antonieta_gps2.1	2014-05-30	22:08:46	14.9753	-24.3679	1675.69	36
Gato_Brancopreto_antonieta_gps2.1	2014-05-30	22:14:15	14.9752	-24.3679	1686.09	504
Gato_Brancopreto_antonieta_gps2.1	2014-05-30	22:20:58	14.9752	-24.3679	1677.29	252
Gato_Brancopreto_antonieta_gps2.1	2014-05-30	22:28:38	14.9752	-24.3679	1668.04	144
Gato_Brancopreto_antonieta_gps2.1	2014-05-30	22:33:47	14.9752	-24.3679	1674.86	648
Gato_Brancopreto_antonieta_gps2.1	2014-05-30	22:38:54	14.9752	-24.3677	1686.04	1584
Gato_Brancopreto_antonieta_gps2.1	2014-05-30	22:44:05	14.975	-24.3676	1674.43	3204
Gato_Brancopreto_antonieta_gps2.1	2014-05-30	22:49:33	14.975	-24.3676	1692.21	432
Gato_Brancopreto_antonieta_gps2.1	2014-05-30	22:55:30	14.9751	-24.3676	1690.81	1368
Gato_Brancopreto_antonieta_gps2.1	2014-05-30	23:00:35	14.9751	-24.3676	1706.63	0
Gato_Brancopreto_antonieta_gps2.1	2014-05-30	23:05:35	14.9754	-24.368	1672.79	0
Gato_Brancopreto_antonieta_gps2.1	2014-05-30	23:10:35	14.9758	-24.368	1672.9	0
Gato_Brancopreto_antonieta_gps2.1	2014-05-30	23:15:34	14.9763	-24.3678	1613.55	0
Gato_Brancopreto_antonieta_gps2.1	2014-05-30	23:20:33	14.9766	-24.368	1645.73	0
Gato_Brancopreto_antonieta_gps2.1	2014-05-30	23:25:35	14.9771	-24.3681	1635.05	1116
Gato_Brancopreto_antonieta_gps2.1	2014-05-30	23:30:34	14.9768	-24.3678	1637.8	0
Gato_Brancopreto_antonieta_gps2.1	2014-05-30	23:35:35	14.9758	-24.3676	1655.06	180
Gato_Brancopreto_antonieta_gps2.1	2014-05-30	23:40:42	14.9757	-24.3677	1659.18	2880
Gato_Brancopreto_antonieta_gps2.1	2014-05-30	23:45:44	14.9758	-24.3675	1651.16	0
Gato_Brancopreto_antonieta_gps2.1	2014-05-30	23:50:45	14.9759	-24.3675	1657.46	396
Gato_Brancopreto_antonieta_gps2.1	2014-05-30	23:55:50	14.9757	-24.3675	1668.2	216
Gato_Brancopreto_antonieta_gps2.1	2014-05-31	00:00:57	14.9758	-24.3675	1685.69	828
Gato_Brancopreto_antonieta_gps2.1	2014-05-31	00:05:59	14.9758	-24.3675	1646.77	2088
Gato_Brancopreto_antonieta_gps2.1	2014-05-31	00:11:00	14.9758	-24.3675	1628.04	360
Gato_Brancopreto_antonieta_gps2.1	2014-05-31	00:16:01	14.9758	-24.3675	1645.29	972
Gato_Brancopreto_antonieta_gps2.1	2014-05-31	00:21:03	14.9757	-24.3676	1699.4	828
Gato_Brancopreto_antonieta_gps2.1	2014-05-31	00:26:04	14.9757	-24.3675	1666.43	864
Gato_Brancopreto_antonieta_gps2.1	2014-05-31	00:31:05	14.9758	-24.3674	1629.54	432
Gato_Brancopreto_antonieta_gps2.1	2014-05-31	00:36:19	14.9758	-24.3672	1651.13	684
Gato_Brancopreto_antonieta_gps2.1	2014-05-31	00:41:42	14.975	-24.3672	1710.56	2448
Gato_Brancopreto_antonieta_gps2.1	2014-05-31	00:46:45	14.9751	-24.3672	1668.09	1908
Gato_Brancopreto_antonieta_gps2.1	2014-05-31	00:51:46	14.9752	-24.3677	1681.32	0
Gato_Brancopreto_antonieta_gps2.1	2014-05-31	00:56:50	14.9753	-24.3679	1675.88	1548
Gato_Brancopreto_antonieta_gps2.1	2014-05-31	01:06:01	14.9753	-24.3679	1675.88	1548
Gato_Brancopreto_antonieta_gps2.1	2014-05-31	01:28:08	14.9753	-24.3675	1675.63	288
Gato_Brancopreto_antonieta_gps2.1	2014-05-31	01:51:47	14.9754	-24.3677	1669.22	360
Gato_Brancopreto_antonieta_gps2.1	2014-05-31	01:56:54	14.9754	-24.3677	1672.44	540
Gato_Brancopreto_antonieta_gps2.1	2014-05-31	02:02:03	14.9754	-24.3678	1683.37	396
Gato_Brancopreto_antonieta_gps2.1	2014-05-31	02:07:09	14.9755	-24.3677	1675.62	864
Gato_Brancopreto_antonieta_gps2.1	2014-05-31	02:12:29	14.9754	-24.3678	1669.81	1224
Gato_Brancopreto_antonieta_gps2.1	2014-05-31	02:21:20	14.9754	-24.3677	1669.75	252
Gato_Brancopreto_antonieta_gps2.1	2014-05-31	02:26:58	14.9754	-24.3676	1667.91	108
Gato_Brancopreto_antonieta_gps2.1	2014-05-31	02:33:16	14.9755	-24.3676	1691.63	2232
Gato_Brancopreto_antonieta_gps2.1	2014-05-31	02:38:21	14.9754	-24.3677	1683.36	0
Gato_Brancopreto_antonieta_gps2.1	2014-05-31	02:43:24	14.9755	-24.3677	1660.74	0
Gato_Brancopreto_antonieta_gps2.1	2014-05-31	02:48:29	14.9754	-24.3676	1674.67	468
Gato_Brancopreto_antonieta_gps2.1	2014-05-31	02:53:36	14.9755	-24.3676	1680.32	1188
Gato_Brancopreto_antonieta_gps2.1	2014-05-31	02:58:42	14.9755	-24.3677	1665.75	1044
Gato_Brancopreto_antonieta_gps2.1	2014-05-31	03:03:48	14.9754	-24.3675	1702.91	1188
Gato_Brancopreto_antonieta_gps2.1	2014-05-31	03:08:52	14.9755	-24.3676	1671.35	1584
Gato_Brancopreto_antonieta_gps2.1	2014-05-31	03:13:58	14.9755	-24.3672	1713.69	900
Gato_Brancopreto_antonieta_gps2.1	2014-05-31	03:19:01	14.9755	-24.3676	1669.28	1584
Gato_Brancopreto_antonieta_gps2.1	2014-05-31	03:24:06	14.9755	-24.3677	1661.1	2160
Gato_Brancopreto_antonieta_gps2.1	2014-05-31	03:29:10	14.9754	-24.3677	1670.44	936
Gato_Brancopreto_antonieta_gps2.1	2014-05-31	03:34:15	14.9756	-24.3675	1689.01	504
Gato_Brancopreto_antonieta_gps2.1	2014-05-31	03:39:20	14.9755	-24.3677	1682.72	324
Gato_Brancopreto_antonieta_gps2.1	2014-05-31	03:44:25	14.9755	-24.3676	1684.75	0
Gato_Brancopreto_antonieta_gps2.1	2014-05-31	03:49:28	14.9754	-24.3676	1673.49	1512
Gato_Brancopreto_antonieta_gps2.1	2014-05-31	03:54:31	14.9755	-24.3675	1680.58	972
Gato_Brancopreto_antonieta_gps2.1	2014-05-31	03:59:34	14.9755	-24.3676	1676.49	0
Gato_Brancopreto_antonieta_gps2.1	2014-05-31	04:05:03	14.9757	-24.3675	1675.6	972
Gato_Brancopreto_antonieta_gps2.1	2014-05-31	04:10:08	14.9756	-24.3672	1667.22	144
Gato_Brancopreto_antonieta_gps2.1	2014-05-31	04:15:14	14.9757	-24.367	1683.17	432
Gato_Brancopreto_antonieta_gps2.1	2014-05-31	04:20:16	14.9761	-24.3667	1668.01	1224
Gato_Brancopreto_antonieta_gps2.1	2014-05-31	04:25:16	14.9767	-24.3673	1665.42	0
Gato_Brancopreto_antonieta_gps2.1	2014-05-31	04:30:15	14.9769	-24.3677	1654.17	0
Gato_Brancopreto_antonieta_gps2.1	2014-05-31	04:35:14	14.9773	-24.368	1654.41	0
Gato_Brancopreto_antonieta_gps2.1	2014-05-31	04:40:13	14.9769	-24.3677	1662.64	10152
Gato_Brancopreto_antonieta_gps2.1	2014-05-31	04:45:16	14.9757	-24.3677	1676.03	612
Gato_Brancopreto_antonieta_gps2.1	2014-05-31	04:50:16	14.9752	-24.3674	1679.58	0
Gato_Brancopreto_antonieta_gps2.1	2014-05-31	04:55:27	14.9749	-24.3672	1685.29	936
Gato_Brancopreto_antonieta_gps2.1	2014-05-31	05:00:35	14.975	-24.3677	1680.52	1908
Gato_Brancopreto_antonieta_gps2.1	2014-05-31	05:05:40	14.9753	-24.3679	1674.56	864
Gato_Brancopreto_antonieta_gps2.1	2014-05-31	05:10:46	14.9754	-24.3679	1674.84	540
Gato_Brancopreto_antonieta_gps2.1	2014-05-31	05:15:54	14.9754	-24.3678	1687.46	576
Gato_Brancopreto_antonieta_gps2.1	2014-05-31	05:21:34	14.9752	-24.3675	1669.78	1116
Gato_Brancopreto_antonieta_gps2.1	2014-05-31	05:27:55	14.975	-24.3673	1680.05	1296
Gato_Brancopreto_antonieta_gps2.1	2014-05-31	05:35:44	14.9751	-24.3675	1677.52	2664
Gato_Brancopreto_antonieta_gps2.1	2014-05-31	05:43:16	14.9757	-24.3672	1658.64	792
Gato_Brancopreto_antonieta_gps2.1	2014-05-31	05:51:03	14.9757	-24.3674	1672.75	288
Gato_Brancopreto_antonieta_gps2.1	2014-05-31	05:58:34	14.9753	-24.3678	1681.62	0
Gato_Brancopreto_antonieta_gps2.1	2014-05-31	06:03:42	14.9753	-24.3679	1697.78	864
Gato_Brancopreto_antonieta_gps2.1	2014-05-31	06:08:45	14.9753	-24.368	1694.15	0
Gato_Brancopreto_antonieta_gps2.1	2014-05-31	06:13:47	14.9753	-24.368	1700	828
[truncated: 9,296 more rows]
