# Supplementary material for: Population size, breeding biology and on-land threats of Cape Verde petrel (Pterodroma feae) in Fogo Island, Cape Verde
Source: PLoS One. 2017 Apr 3;12(4):e0174803. doi: 10.1371/journal.pone.0174803 (PMC5378397; doi:10.1371/journal.pone.0174803)
Supplement: S4 Table — (XLSX) [file pone.0174803.s007.xlsx]

## Sheet: Gongon_gps_onland
Population Size, Breeding Biology and on Land Threats of Cape Verde Petrel (Pterodroma feae) in Fogo Island, Cape Verde
Teresa Militão, Herculano Andrade Dinis, Laura Zango, Pascual Calabuig, Laura M. Stefan, Jacob González-Solís
Table S4 – GPS positions over land of tracked Cape Verde petrels breeding in Fogo island
ID	RING	DATE	TIME	LONGITUDE	LATITUDE
5500058_rec15042015	5500058	2015-04-06	23:15:05	-24.3752	14.9799
5500058_rec15042015	5500058	2015-04-06	23:30:04	-24.316	14.9696
5500058_rec15042015	5500058	2015-04-11	21:30:05	-24.3358	15.0145
5500058_rec15042015	5500058	2015-04-11	21:45:05	-24.3544	15.012
5500058_rec15042015	5500058	2015-04-11	22:00:03	-24.3671	14.9839
5500058_rec15042015	5500058	2015-04-13	01:30:05	-24.2987	14.9477
5500058_rec15042015	5500058	2015-04-13	02:00:06	-24.3226	15.0166
5500058_rec15042015	5500058	2015-04-13	02:15:05	-24.3356	15.0114
5500058_rec15042015	5500058	2015-04-13	02:30:14	-24.3811	14.9777
5500058_rec15042015	5500058	2015-04-15	21:00:14	-24.3466	15.0278
5500058_rec15042015	5500058	2015-04-15	21:15:05	-24.3447	15.0135
5500058_rec15042015	5500058	2015-04-15	21:30:04	-24.3544	15.0171
5500058_rec15042015	5500058	2015-04-15	21:45:48	-24.3729	14.9806
5500083_rec03052015	5500083	2015-04-19	23:00:14	-24.3754	14.9794
5500083_rec03052015	5500083	2015-04-26	03:30:05	-24.3189	14.9252
5500083_rec03052015	5500083	2015-04-26	03:45:04	-24.3313	14.9657
5500083_rec03052015	5500083	2015-04-29	03:00:04	-24.3081	14.9385
5500083_rec03052015	5500083	2015-04-29	03:15:50	-24.3431	14.9989
5500083_rec03052015	5500083	2015-04-29	04:00:18	-24.3451	14.9855
5500083_rec23032015	5500083	2015-03-18	21:00:04	-24.3086	14.9831
5500083_rec23032015	5500083	2015-03-18	21:15:06	-24.3229	14.99
5500083_rec23032015	5500083	2015-03-18	21:30:51	-24.3453	15.0015
5500083_rec23032015	5500083	2015-03-18	21:45:03	-24.3682	14.9808
5500083_rec23032015	5500083	2015-03-18	22:00:04	-24.3681	14.9874
5500083_rec23032015	5500083	2015-03-18	22:45:26	-24.3148	14.9614
5500083_rec23032015	5500083	2015-03-19	21:00:03	-24.4012	15.0207
5500083_rec23032015	5500083	2015-03-19	21:15:14	-24.3614	15.0372
5500083_rec23032015	5500083	2015-03-19	21:30:06	-24.3136	14.9831
5500083_rec23032015	5500083	2015-03-19	21:45:03	-24.3302	14.9907
5500083_rec23032015	5500083	2015-03-19	22:00:09	-24.3412	15.0011
5500083_rec23032015	5500083	2015-03-19	22:15:06	-24.35	14.9959
5500083_rec23032015	5500083	2015-03-19	23:09:17	-24.3644	14.9783
5500083_rec23032015	5500083	2015-03-19	23:15:02	-24.3229	14.9659
5500083_rec23032015	5500083	2015-03-20	23:00:05	-24.3675	14.8218
5500083_rec23032015	5500083	2015-03-20	23:15:04	-24.3098	14.8898
5500083_rec23032015	5500083	2015-03-20	23:30:05	-24.3144	14.9446
5500083_rec23032015	5500083	2015-03-20	23:45:05	-24.3331	14.9895
5500083_rec23032015	5500083	2015-03-21	00:00:04	-24.3402	14.981
5500083_rec23032015	5500083	2015-03-21	00:15:34	-24.3591	14.9834
5500083_rec23032015	5500083	2015-03-21	00:30:05	-24.3434	14.9852
5500083_rec23032015	5500083	2015-03-21	05:15:04	-24.321	14.9606
5500083_rec23032015	5500083	2015-03-23	21:00:05	-24.3316	15.0068
5500083_rec23032015	5500083	2015-03-23	21:15:04	-24.3204	14.9901
5500083_rec23032015	5500083	2015-03-23	21:30:34	-24.3453	14.9889
5500408_rec21042015	5500408	2015-04-14	02:32:07	-24.3137	14.9893
5500408_rec21042015	5500408	2015-04-19	21:00:12	-24.3284	15.014
5500408_rec21042015	5500408	2015-04-19	21:15:02	-24.3433	15.0188
5500408_rec21042015	5500408	2015-04-19	21:30:03	-24.3354	15.0089
5500408_rec21042015	5500408	2015-04-19	21:45:03	-24.3379	15.0076
5500408_rec21042015	5500408	2015-04-19	22:00:34	-24.3629	14.9861
5500408_rec21042015	5500408	2015-04-19	22:15:03	-24.3408	14.9958
5500408_rec21042015	5500408	2015-04-19	22:30:04	-24.3662	14.9838
5500408_rec21042015	5500408	2015-04-20	21:00:05	-24.323	15.0052
5500408_rec21042015	5500408	2015-04-20	21:15:04	-24.3375	15.0084
5500408_rec21042015	5500408	2015-04-20	21:30:03	-24.3285	14.9997
5500408_rec21042015	5500408	2015-04-20	21:45:11	-24.3495	14.9925
5500408_rec21042015	5500408	2015-04-20	22:00:16	-24.3684	14.9816
5500408_rec21042015	5500408	2015-04-20	22:15:04	-24.3663	14.9804
5500408_rec21042015	5500408	2015-04-20	22:30:34	-24.3455	15.0057
5500408_rec21042015	5500408	2015-04-20	22:45:04	-24.3035	14.9764
5500811_rec12042015	5500811	2015-04-03	03:17:14	-24.339	14.9928
5500811_rec12042015	5500811	2015-04-08	21:00:04	-24.3272	15.0183
5500811_rec12042015	5500811	2015-04-08	21:15:04	-24.3875	15.0136
5500811_rec12042015	5500811	2015-04-08	21:30:03	-24.3529	14.993
5500811_rec12042015	5500811	2015-04-08	21:45:15	-24.3761	14.9796
5500811_rec12042015	5500811	2015-04-08	22:31:56	-24.3707	14.9802
